# Supplementary material for: 2-Chloro-N-(4-meth­oxy­benzo­yl)­benzene­sulfonamide
Source: Acta Crystallogr Sect E Struct Rep Online. 2014 Jan 25;70(Pt 2):o199. doi: 10.1107/S1600536814001482 (PMC3998348; doi:10.1107/S1600536814001482)
Supplement: Supplementary file 1 [file e-70-0o199-sup1.cif]

##############################################################################
#                                                                            #
# This CIF contains the data in a paper accepted for publication in          #
# Acta Crystallographica Section E. It conforms to the requirements of       #
# Notes for Authors for Acta Crystallographica Section E, and has been       #
# peer reviewed under the auspices of the IUCr Commission on Journals.       #
#                                                                            #
# Full details of the Crystallographic Information File format               #
# are given in the paper "The Crystallographic Information File (CIF):       #
# a New Standard Archive File for Crystallography" by S. R. Hall, F. H.      #
# Allen and I. D. Brown [Acta Cryst. (1991), A47, 655-685].                  #
#                                                                            #
# The current version of the core CIF dictionary is obtainable from          #
# ftp://ftp.iucr.org/pub/cif_core.dic.                                       #
#                                                                            #
# Software is freely available for graphical display of the structure(s)     #
# in this CIF. For information consult the CIF software page                 #
# http://www.iucr.org/resources/cif/software.                                #
#                                                                            #
# This file may be used for bona fide research purposes within the           #
# scientific community so long as proper attribution is given to the journal # 
# article from which it was obtained.                                        #
#                                                                            #
##############################################################################
data_I
_database_code_depnum_ccdc_archive 'CCDC 978144'
_audit_creation_method     SHELXL-97
_journal_date_recd_electronic     2014-01-19
_journal_date_accepted     2014-01-21
_journal_name_full     'Acta Crystallographica, Section E'
_journal_year     2014
_journal_volume     70
_journal_issue      2
_journal_page_first     o199
_journal_page_last     o199
_journal_paper_category     QO
_journal_paper_doi     10.1107/S1600536814001482
_journal_coeditor_code     HB7189
_publ_contact_author_name     'P. A. Suchetan'
_publ_contact_author_address
;
Department of Studies and Research in Chemistry,U.C.S,
Tumkur University, Tumkur
Karnataka 572 103,
India
;
_publ_contact_author_email     'pasuchetan@yahoo.co.in'
_publ_contact_author_fax     ?
_publ_contact_author_phone     '+919844800816'
_publ_section_title
;
2-Chloro-<i>N</i>-(4-methoxybenzoyl)benzenesulfonamide
;
loop_
    _publ_author_name
    _publ_author_footnote
    _publ_author_address
    'Sreenivasa, S' .
;
Department of Studies and Research in Chemistry
Tumkur University, Tumkur
Karnataka 572 103, India
;
    'Palakshamurthy, B. S.' .
;
Department of Studies and Research in Physics, U.C.S., Tumkur University, Tumkur
Karnataka 572 103, India
;
    'Pampa, K. J.' .
;
Department of Studies in Microbiology, University of Mysore, Manasagangotri,
Mysore, India
;
    'Lokanath, N. K.' .
;
Department of Studies in Physics, University of Mysore, Manasagangotri, Mysore,
India
;
    'Suchetan, P. A.' .
;
Department of Studies and Research in Chemistry, U.C.S.,
Tumkur University, Tumkur
Karnataka 572 103,
India
;
_chemical_name_systematic
;
2-Chloro-<i>N</i>-(4-methoxybenzoyl)benzenesulfonamide
;
_chemical_name_common     ?
_chemical_formula_moiety     'C14 H12 Cl N O4 S'
_chemical_formula_sum     'C14 H12 Cl N O4 S'
_chemical_formula_iupac     'C14 H12 Cl N O4 S'
_chemical_formula_weight     325.76
_chemical_melting_point     445
_symmetry_cell_setting     monoclinic
_symmetry_space_group_name_H-M     'P 21/c'
_symmetry_space_group_name_hall     '-P 2ybc'
loop_
    _symmetry_equiv_pos_as_xyz
    'x, y, z'
    '-x, y+1/2, -z+1/2'
    '-x, -y, -z'
    'x, -y-1/2, z-1/2'
_cell_length_a     14.5293(19)
_cell_length_b     10.6225(14)
_cell_length_c     9.6918(14)
_cell_angle_alpha     90.00
_cell_angle_beta     92.695(5)
_cell_angle_gamma     90.00
_cell_volume     1494.2(4)
_cell_formula_units_Z     4
_cell_measurement_reflns_used     25
_cell_measurement_theta_min     3.0
_cell_measurement_theta_max     64.6
_cell_measurement_temperature     293(2)
_cell_special_details     Prism
_exptl_crystal_description     Prism
_exptl_crystal_colour     Colourless
_exptl_crystal_size_max     0.44
_exptl_crystal_size_mid     0.35
_exptl_crystal_size_min     0.26
_exptl_crystal_density_diffrn     1.448
_exptl_crystal_density_meas     ?
_exptl_crystal_density_method     'not measured'
_exptl_crystal_F_000     672
_exptl_absorpt_coefficient_mu     3.712
_exptl_absorpt_correction_type     multi-scan
_exptl_absorpt_process_details     '(SADABS; Bruker, 2009)'
_exptl_absorpt_correction_T_min     0.263
_exptl_absorpt_correction_T_max     0.381
_exptl_special_details     ?
_diffrn_ambient_temperature     293(2)
_diffrn_radiation_type     CuK\a
_diffrn_radiation_wavelength     1.54178
_diffrn_radiation_source     'fine-focus sealed tube'
_diffrn_radiation_monochromator     graphite
_diffrn_measurement_device_type     'Bruker APEXII CCD'
_diffrn_measurement_method     'phi and \f scans'
_diffrn_detector_area_resol_mean     ?
_diffrn_reflns_number     17846
_diffrn_reflns_av_R_equivalents     0.0579
_diffrn_reflns_av_sigmaI/netI     0.0478
_diffrn_reflns_theta_min     3.04
_diffrn_reflns_theta_max     64.56
_diffrn_reflns_theta_full     64.56
_diffrn_measured_fraction_theta_max     0.974
_diffrn_measured_fraction_theta_full     0.974
_diffrn_reflns_limit_h_min     -16
_diffrn_reflns_limit_h_max     16
_diffrn_reflns_limit_k_min     -12
_diffrn_reflns_limit_k_max     12
_diffrn_reflns_limit_l_min     -11
_diffrn_reflns_limit_l_max     9
_diffrn_standards_number     3
_diffrn_standards_interval_count     ?
_diffrn_standards_interval_time     120
_diffrn_standards_decay_%     1
_refine_special_details
;
Refinement of <i>F</i>^2^ against ALL reflections. The weighted <i>R</i>-factor
<i>wR</i> and goodness of fit <i>S</i> are based on <i>F</i>^2^, conventional
<i>R</i>-factors <i>R</i> are based on <i>F</i>, with <i>F</i> set to zero for
negative <i>F</i>^2^. The threshold expression of <i>F</i>^2^ >
2\s(<i>F</i>^2^) is used only for calculating <i>R</i>-factors(gt) <i>etc</i>.
and is not relevant to the choice of reflections for refinement.
<i>R</i>-factors based on <i>F</i>^2^ are statistically about twice as large
as those based on <i>F</i>, and <i>R</i>- factors based on ALL data will be
even larger.
;
_reflns_number_total     2449
_reflns_number_gt     2295
_reflns_threshold_expression     I>2\s(I)
_refine_ls_structure_factor_coef     Fsqd
_refine_ls_matrix_type     full
_refine_ls_R_factor_all     0.0646
_refine_ls_R_factor_gt     0.0629
_refine_ls_wR_factor_gt     0.1612
_refine_ls_wR_factor_ref     0.1626
_refine_ls_goodness_of_fit_ref     1.110
_refine_ls_restrained_S_all     1.110
_refine_ls_number_reflns     2449
_refine_ls_number_parameters     195
_refine_ls_number_restraints     0
_refine_ls_hydrogen_treatment     mixed
_refine_ls_weighting_scheme     calc
_refine_ls_weighting_details
         'calc w=1/[\s^2^(Fo^2^)+(0.1090P)^2^+0.3886P] where P=(Fo^2^+2Fc^2^)/3'
_atom_sites_solution_hydrogens     geom
_atom_sites_solution_primary     direct
_atom_sites_solution_secondary     difmap
_refine_ls_shift/su_max     0.000
_refine_ls_shift/su_mean     0.000
_refine_diff_density_max     0.524
_refine_diff_density_min     -0.374
_refine_ls_extinction_method     none
_refine_ls_extinction_coef     ?
loop_
    _atom_type_symbol
    _atom_type_description
    _atom_type_scat_dispersion_real
    _atom_type_scat_dispersion_imag
    _atom_type_scat_source
    'C' 'C' 0.0181 0.0091
                         'International Tables Vol C Tables 4.2.6.8 and 6.1.1.4'
    'H' 'H' 0.0000 0.0000
                         'International Tables Vol C Tables 4.2.6.8 and 6.1.1.4'
    'N' 'N' 0.0311 0.0180
                         'International Tables Vol C Tables 4.2.6.8 and 6.1.1.4'
    'O' 'O' 0.0492 0.0322
                         'International Tables Vol C Tables 4.2.6.8 and 6.1.1.4'
    'S' 'S' 0.3331 0.5567
                         'International Tables Vol C Tables 4.2.6.8 and 6.1.1.4'
    'Cl' 'Cl' 0.3639 0.7018
                         'International Tables Vol C Tables 4.2.6.8 and 6.1.1.4'
_computing_data_collection     'APEX2 (Bruker, 2009)'
_computing_cell_refinement     'SAINT-Plus (Bruker, 2009)'
_computing_data_reduction     'SAINT-Plus (Bruker, 2009)'
_computing_structure_solution     'SHELXS-97 (Sheldrick, 2008)'
_computing_structure_refinement     'SHELXL-97 (Sheldrick, 2008)'
_computing_molecular_graphics     'Mercury (Macrae <i>et al.</i>, 2008)'
_computing_publication_material     'SHELXL-97 (Sheldrick, 2008)'
loop_
    _atom_site_type_symbol
    _atom_site_label
    _atom_site_fract_x
    _atom_site_fract_y
    _atom_site_fract_z
    _atom_site_U_iso_or_equiv
    _atom_site_adp_type
    _atom_site_calc_flag
    _atom_site_refinement_flags
    _atom_site_occupancy
    _atom_site_symmetry_multiplicity
    _atom_site_disorder_assembly
    _atom_site_disorder_group
    H H1 0.718(2) 0.192(3) 0.295(4) 0.066(10) Uiso d . 1 1 . .
    S S1 0.79503(4) 0.19067(5) 0.11546(6) 0.0448(3) Uani d . 1 1 . .
    Cl Cl1 0.90252(7) 0.02535(9) 0.35628(9) 0.0882(4) Uani d . 1 1 . .
    O O1 0.85786(12) 0.27002(19) 0.1915(2) 0.0592(5) Uani d . 1 1 . .
    O O2 0.75657(13) 0.2343(2) -0.01265(19) 0.0645(5) Uani d . 1 1 . .
    O O4 0.32115(14) 0.1078(2) 0.5017(3) 0.0826(7) Uani d . 1 1 . .
    C C9 0.54708(16) 0.1902(2) 0.3736(3) 0.0497(6) Uani d . 1 1 . .
    H H9 0.5956 0.2456 0.3921 0.060 Uiso calc R 1 1 . .
    C C8 0.55277(15) 0.1039(2) 0.2671(2) 0.0439(5) Uani d . 1 1 . .
    C C7 0.63122(16) 0.0964(2) 0.1759(2) 0.0467(6) Uani d . 1 1 . .
    N N1 0.71064(13) 0.1640(2) 0.2183(2) 0.0482(5) Uani d . 1 1 . .
    O O3 0.62999(14) 0.0385(2) 0.0682(2) 0.0705(6) Uani d . 1 1 . .
    C C10 0.47035(18) 0.1952(3) 0.4531(3) 0.0562(7) Uani d . 1 1 . .
    H H10 0.4673 0.2543 0.5235 0.067 Uiso calc R 1 1 . .
    C C13 0.47841(19) 0.0229(3) 0.2399(3) 0.0603(7) Uani d . 1 1 . .
    H H13 0.4801 -0.0340 0.1671 0.072 Uiso calc R 1 1 . .
    C C1 0.84769(15) 0.0440(2) 0.0838(3) 0.0485(6) Uani d . 1 1 . .
    C C11 0.39843(17) 0.1122(3) 0.4276(3) 0.0565(6) Uani d . 1 1 . .
    C C2 0.89668(17) -0.0230(3) 0.1868(3) 0.0604(7) Uani d . 1 1 . .
    C C12 0.4026(2) 0.0265(3) 0.3197(4) 0.0679(8) Uani d . 1 1 . .
    H H12 0.3539 -0.0287 0.3013 0.081 Uiso calc R 1 1 . .
    C C3 0.9432(2) -0.1334(3) 0.1497(5) 0.0842(12) Uani d . 1 1 . .
    H H3 0.9776 -0.1787 0.2160 0.101 Uiso calc R 1 1 . .
    C C6 0.8439(2) 0.0008(3) -0.0515(3) 0.0638(7) Uani d . 1 1 . .
    H H6 0.8105 0.0453 -0.1195 0.077 Uiso calc R 1 1 . .
    C C4 0.9373(3) -0.1740(3) 0.0131(5) 0.0893(12) Uani d . 1 1 . .
    H H4 0.9668 -0.2481 -0.0107 0.107 Uiso calc R 1 1 . .
    C C5 0.8897(3) -0.1082(4) -0.0854(5) 0.0851(11) Uani d . 1 1 . .
    H H5 0.8877 -0.1362 -0.1765 0.102 Uiso calc R 1 1 . .
    C C14 0.3152(3) 0.1932(4) 0.6139(5) 0.0940(13) Uani d . 1 1 . .
    H H14A 0.3676 0.1823 0.6768 0.141 Uiso calc R 1 1 . .
    H H14B 0.2598 0.1771 0.6612 0.141 Uiso calc R 1 1 . .
    H H14C 0.3141 0.2780 0.5795 0.141 Uiso calc R 1 1 . .
loop_
    _atom_site_aniso_label
    _atom_site_aniso_U_11
    _atom_site_aniso_U_22
    _atom_site_aniso_U_33
    _atom_site_aniso_U_12
    _atom_site_aniso_U_13
    _atom_site_aniso_U_23
    S1 0.0411(4) 0.0523(4) 0.0410(4) 0.0020(2) 0.0010(3) 0.0046(2)
    Cl1 0.0929(6) 0.0998(7) 0.0690(6) -0.0016(5) -0.0274(4) 0.0253(4)
    O1 0.0552(10) 0.0589(10) 0.0636(12) -0.0150(8) 0.0034(8) -0.0062(8)
    O2 0.0623(11) 0.0852(13) 0.0459(10) 0.0168(10) 0.0013(8) 0.0179(9)
    O4 0.0488(11) 0.0906(16) 0.1105(19) -0.0120(10) 0.0257(11) -0.0087(13)
    C9 0.0382(12) 0.0555(14) 0.0552(15) -0.0069(9) -0.0011(10) -0.0066(10)
    C8 0.0404(11) 0.0450(12) 0.0459(12) -0.0027(9) -0.0037(9) 0.0013(10)
    C7 0.0436(12) 0.0541(13) 0.0418(13) 0.0007(10) -0.0048(9) -0.0023(10)
    N1 0.0421(10) 0.0628(12) 0.0394(12) -0.0026(9) -0.0010(8) -0.0064(10)
    O3 0.0594(11) 0.0961(15) 0.0557(12) -0.0101(10) 0.0010(9) -0.0290(11)
    C10 0.0429(13) 0.0642(16) 0.0616(16) -0.0030(10) 0.0047(11) -0.0110(12)
    C13 0.0529(14) 0.0595(15) 0.0681(17) -0.0110(12) -0.0015(12) -0.0141(13)
    C1 0.0368(11) 0.0534(13) 0.0555(14) -0.0019(9) 0.0043(10) 0.0023(11)
    C11 0.0406(12) 0.0594(15) 0.0697(17) -0.0029(11) 0.0055(11) 0.0053(13)
    C2 0.0396(12) 0.0604(16) 0.0806(19) -0.0003(11) -0.0018(12) 0.0167(13)
    C12 0.0467(14) 0.0664(17) 0.091(2) -0.0180(12) 0.0039(13) -0.0085(15)
    C3 0.0488(15) 0.0647(19) 0.139(4) 0.0075(13) 0.0061(18) 0.030(2)
    C6 0.0598(15) 0.0699(17) 0.0627(17) -0.0006(13) 0.0115(13) -0.0087(14)
    C4 0.072(2) 0.066(2) 0.133(4) 0.0070(16) 0.032(2) -0.012(2)
    C5 0.081(2) 0.077(2) 0.100(3) -0.0035(18) 0.030(2) -0.025(2)
    C14 0.0640(19) 0.103(3) 0.119(3) 0.0030(18) 0.041(2) -0.016(2)
_geom_special_details
;
All s.u.'s (except the s.u. in the dihedral angle between two l.s. planes) are
estimated using the full covariance matrix. The cell s.u.'s are taken into
account individually in the estimation of s.u.'s in distances, angles and
torsion angles; correlations between s.u.'s in cell parameters are only used
when they are defined by crystal symmetry. An approximate (isotropic)
treatment of cell s.u.'s is used for estimating s.u.'s involving l.s. planes.
;
loop_
    _geom_bond_atom_site_label_1
    _geom_bond_atom_site_label_2
    _geom_bond_site_symmetry_2
    _geom_bond_distance
    _geom_bond_publ_flag
    S1 O2 . 1.4154(19) ?
    S1 O1 . 1.4227(19) ?
    S1 N1 . 1.641(2) ?
    S1 C1 . 1.769(3) ?
    Cl1 C2 . 1.720(3) ?
    O4 C11 . 1.362(3) ?
    O4 C14 . 1.422(5) ?
    C9 C10 . 1.385(4) ?
    C9 C8 . 1.386(4) ?
    C9 H9 . 0.9300 ?
    C8 C13 . 1.396(3) ?
    C8 C7 . 1.477(3) ?
    C7 O3 . 1.211(3) ?
    C7 N1 . 1.404(3) ?
    N1 H1 . 0.80(4) ?
    C10 C11 . 1.381(4) ?
    C10 H10 . 0.9300 ?
    C13 C12 . 1.375(4) ?
    C13 H13 . 0.9300 ?
    C1 C6 . 1.387(4) ?
    C1 C2 . 1.394(4) ?
    C11 C12 . 1.390(5) ?
    C2 C3 . 1.408(5) ?
    C12 H12 . 0.9300 ?
    C3 C4 . 1.391(6) ?
    C3 H3 . 0.9300 ?
    C6 C5 . 1.383(5) ?
    C6 H6 . 0.9300 ?
    C4 C5 . 1.348(6) ?
    C4 H4 . 0.9300 ?
    C5 H5 . 0.9300 ?
    C14 H14A . 0.9600 ?
    C14 H14B . 0.9600 ?
    C14 H14C . 0.9600 ?
loop_
    _geom_angle_atom_site_label_1
    _geom_angle_atom_site_label_2
    _geom_angle_atom_site_label_3
    _geom_angle_site_symmetry_1
    _geom_angle_site_symmetry_3
    _geom_angle
    _geom_angle_publ_flag
    O2 S1 O1 . . 118.55(13) ?
    O2 S1 N1 . . 108.28(11) ?
    O1 S1 N1 . . 105.51(11) ?
    O2 S1 C1 . . 106.98(13) ?
    O1 S1 C1 . . 109.85(12) ?
    N1 S1 C1 . . 107.16(11) ?
    C11 O4 C14 . . 117.6(2) ?
    C10 C9 C8 . . 121.2(2) ?
    C10 C9 H9 . . 119.4 ?
    C8 C9 H9 . . 119.4 ?
    C9 C8 C13 . . 118.4(2) ?
    C9 C8 C7 . . 123.8(2) ?
    C13 C8 C7 . . 117.8(2) ?
    O3 C7 N1 . . 119.4(2) ?
    O3 C7 C8 . . 124.2(2) ?
    N1 C7 C8 . . 116.4(2) ?
    C7 N1 S1 . . 122.55(18) ?
    C7 N1 H1 . . 122(2) ?
    S1 N1 H1 . . 115(2) ?
    C11 C10 C9 . . 119.9(2) ?
    C11 C10 H10 . . 120.1 ?
    C9 C10 H10 . . 120.1 ?
    C12 C13 C8 . . 120.6(3) ?
    C12 C13 H13 . . 119.7 ?
    C8 C13 H13 . . 119.7 ?
    C6 C1 C2 . . 120.3(3) ?
    C6 C1 S1 . . 117.2(2) ?
    C2 C1 S1 . . 122.4(2) ?
    O4 C11 C10 . . 124.3(3) ?
    O4 C11 C12 . . 116.2(2) ?
    C10 C11 C12 . . 119.6(2) ?
    C1 C2 C3 . . 118.5(3) ?
    C1 C2 Cl1 . . 122.2(2) ?
    C3 C2 Cl1 . . 119.3(3) ?
    C13 C12 C11 . . 120.4(2) ?
    C13 C12 H12 . . 119.8 ?
    C11 C12 H12 . . 119.8 ?
    C4 C3 C2 . . 119.5(3) ?
    C4 C3 H3 . . 120.2 ?
    C2 C3 H3 . . 120.2 ?
    C5 C6 C1 . . 120.3(3) ?
    C5 C6 H6 . . 119.9 ?
    C1 C6 H6 . . 119.9 ?
    C5 C4 C3 . . 121.3(3) ?
    C5 C4 H4 . . 119.4 ?
    C3 C4 H4 . . 119.4 ?
    C4 C5 C6 . . 120.1(4) ?
    C4 C5 H5 . . 119.9 ?
    C6 C5 H5 . . 119.9 ?
    O4 C14 H14A . . 109.5 ?
    O4 C14 H14B . . 109.5 ?
    H14A C14 H14B . . 109.5 ?
    O4 C14 H14C . . 109.5 ?
    H14A C14 H14C . . 109.5 ?
    H14B C14 H14C . . 109.5 ?
loop_
    _geom_torsion_atom_site_label_1
    _geom_torsion_atom_site_label_2
    _geom_torsion_atom_site_label_3
    _geom_torsion_atom_site_label_4
    _geom_torsion_site_symmetry_1
    _geom_torsion_site_symmetry_2
    _geom_torsion_site_symmetry_3
    _geom_torsion_site_symmetry_4
    _geom_torsion
    _geom_torsion_publ_flag
    C10 C9 C8 C13 . . . . 1.0(4) ?
    C10 C9 C8 C7 . . . . 178.0(2) ?
    C9 C8 C7 O3 . . . . -165.9(3) ?
    C13 C8 C7 O3 . . . . 11.1(4) ?
    C9 C8 C7 N1 . . . . 12.8(3) ?
    C13 C8 C7 N1 . . . . -170.2(2) ?
    O3 C7 N1 S1 . . . . 12.0(3) ?
    C8 C7 N1 S1 . . . . -166.74(17) ?
    O2 S1 N1 C7 . . . . 47.2(2) ?
    O1 S1 N1 C7 . . . . 175.11(19) ?
    C1 S1 N1 C7 . . . . -67.9(2) ?
    C8 C9 C10 C11 . . . . 0.8(4) ?
    C9 C8 C13 C12 . . . . -1.9(4) ?
    C7 C8 C13 C12 . . . . -179.0(3) ?
    O2 S1 C1 C6 . . . . 0.9(2) ?
    O1 S1 C1 C6 . . . . -129.0(2) ?
    N1 S1 C1 C6 . . . . 116.9(2) ?
    O2 S1 C1 C2 . . . . 176.7(2) ?
    O1 S1 C1 C2 . . . . 46.8(2) ?
    N1 S1 C1 C2 . . . . -67.4(2) ?
    C14 O4 C11 C10 . . . . -1.0(5) ?
    C14 O4 C11 C12 . . . . 179.3(3) ?
    C9 C10 C11 O4 . . . . 178.5(3) ?
    C9 C10 C11 C12 . . . . -1.8(4) ?
    C6 C1 C2 C3 . . . . 1.1(4) ?
    S1 C1 C2 C3 . . . . -174.5(2) ?
    C6 C1 C2 Cl1 . . . . -179.3(2) ?
    S1 C1 C2 Cl1 . . . . 5.1(3) ?
    C8 C13 C12 C11 . . . . 0.9(5) ?
    O4 C11 C12 C13 . . . . -179.3(3) ?
    C10 C11 C12 C13 . . . . 0.9(5) ?
    C1 C2 C3 C4 . . . . -1.5(4) ?
    Cl1 C2 C3 C4 . . . . 178.9(3) ?
    C2 C1 C6 C5 . . . . -0.8(4) ?
    S1 C1 C6 C5 . . . . 175.0(2) ?
    C2 C3 C4 C5 . . . . 1.6(5) ?
    C3 C4 C5 C6 . . . . -1.3(6) ?
    C1 C6 C5 C4 . . . . 0.9(5) ?
loop_
    _geom_hbond_atom_site_label_D
    _geom_hbond_atom_site_label_H
    _geom_hbond_atom_site_label_A
    _geom_hbond_site_symmetry_A
    _geom_hbond_distance_DH
    _geom_hbond_distance_HA
    _geom_hbond_distance_DA
    _geom_hbond_angle_DHA
    N1 H1 O2 4_566 0.81(3) 2.09(3) 2.872(3) 172(3)
    C3 H3 O1 2_745 0.93 2.57 3.370(4) 144
    C9 H9 O2 4_566 0.93 2.48 3.288(3) 145
_iucr_refine_instructions_details
;
TITL sreenivas_sb24 in P2(1)/c
CELL 1.54178 14.5293 10.6225 9.6918 90 92.695 90
ZERR 4 0.0019 0.0014 0.0014 0 0.005 0
LATT 1
SYMM -X,0.5+Y,0.5-Z
SFAC C H N O S Cl
UNIT 56 48 4 16 4 4
L.S. 20
PLAN  20
FMAP 2
ACTA
BOND
BOND $H
CONF
MERG 2
OMIT 0 180
REM <HKL>C:\Users\HP\Desktop\SB_combined\sb24_done\sb24.hkl</HKL>
WGHT      0.1090      0.3886
FVAR       0.21733
H1    2    0.718220    0.192173    0.294619    11.00000    0.06588
S1    5    0.795033    0.190670    0.115462    11.00000    0.04112    0.05228 =
         0.04103    0.00455    0.00103    0.00203
CL1   6    0.902522    0.025353    0.356284    11.00000    0.09289    0.09975 =
         0.06904    0.02527   -0.02736   -0.00162
O1    4    0.857859    0.270019    0.191536    11.00000    0.05522    0.05892 =
         0.06359   -0.00618    0.00337   -0.01496
O2    4    0.756570    0.234292   -0.012655    11.00000    0.06235    0.08521 =
         0.04589    0.01793    0.00134    0.01676
O4    4    0.321152    0.107797    0.501711    11.00000    0.04879    0.09058 =
         0.11051   -0.00866    0.02569   -0.01198
C9    1    0.547077    0.190156    0.373627    11.00000    0.03817    0.05555 =
         0.05522   -0.00660   -0.00114   -0.00691
AFIX  43
H9    2    0.595612    0.245645    0.392102    11.00000   -1.20000
AFIX   0
C8    1    0.552766    0.103884    0.267080    11.00000    0.04041    0.04497 =
         0.04589    0.00132   -0.00368   -0.00266
C7    1    0.631222    0.096432    0.175852    11.00000    0.04364    0.05406 =
         0.04182   -0.00228   -0.00483    0.00068
N1    3    0.710633    0.163985    0.218261    11.00000    0.04208    0.06276 =
         0.03938   -0.00643   -0.00101   -0.00264
O3    4    0.629988    0.038488    0.068196    11.00000    0.05940    0.09609 =
         0.05575   -0.02898    0.00106   -0.01014
C10   1    0.470347    0.195172    0.453091    11.00000    0.04287    0.06424 =
         0.06158   -0.01100    0.00469   -0.00297
AFIX  43
H10   2    0.467293    0.254325    0.523470    11.00000   -1.20000
AFIX   0
C13   1    0.478403    0.022910    0.239902    11.00000    0.05292    0.05950 =
         0.06813   -0.01412   -0.00153   -0.01105
AFIX  43
H13   2    0.480126   -0.033992    0.167142    11.00000   -1.20000
AFIX   0
C1    1    0.847696    0.044024    0.083758    11.00000    0.03682    0.05342 =
         0.05547    0.00227    0.00427   -0.00188
C11   1    0.398428    0.112165    0.427574    11.00000    0.04057    0.05936 =
         0.06973    0.00526    0.00547   -0.00289
C2    1    0.896680   -0.022966    0.186770    11.00000    0.03963    0.06045 =
         0.08063    0.01668   -0.00176   -0.00033
C12   1    0.402646    0.026497    0.319695    11.00000    0.04673    0.06645 =
         0.09058   -0.00854    0.00395   -0.01801
AFIX  43
H12   2    0.353941   -0.028745    0.301349    11.00000   -1.20000
AFIX   0
C3    1    0.943176   -0.133364    0.149671    11.00000    0.04882    0.06474 =
         0.13913    0.03007    0.00614    0.00745
AFIX  43
H3    2    0.977557   -0.178743    0.215997    11.00000   -1.20000
AFIX   0
C6    1    0.843933    0.000818   -0.051474    11.00000    0.05978    0.06989 =
         0.06267   -0.00864    0.01146   -0.00059
AFIX  43
H6    2    0.810490    0.045337   -0.119549    11.00000   -1.20000
AFIX   0
C4    1    0.937302   -0.174047    0.013067    11.00000    0.07227    0.06558 =
         0.13270   -0.01170    0.03238    0.00695
AFIX  43
H4    2    0.966782   -0.248115   -0.010712    11.00000   -1.20000
AFIX   0
C5    1    0.889734   -0.108231   -0.085453    11.00000    0.08060    0.07719 =
         0.10001   -0.02521    0.03003   -0.00354
AFIX  43
H5    2    0.887694   -0.136182   -0.176481    11.00000   -1.20000
AFIX   0
C14   1    0.315182    0.193245    0.613925    11.00000    0.06404    0.10281 =
         0.11869   -0.01568    0.04067    0.00296
AFIX 137
H14A  2    0.367603    0.182316    0.676830    11.00000   -1.50000
H14B  2    0.259788    0.177090    0.661177    11.00000   -1.50000
H14C  2    0.314125    0.278000    0.579505    11.00000   -1.50000
HKLF 4
REM  sreenivas_sb24 in P2(1)/c
REM R1 =  0.0629 for   2295 Fo > 4sig(Fo)  and  0.0646 for all   2449 data
REM    195 parameters refined using      0 restraints
REM Highest difference peak  0.524,  deepest hole -0.375,  1-sigma level  0.097
END
;
