# Supplementary material for: 2-Chloro-N-(4-meth­oxy­benzo­yl)­benzene­sulfonamide
Source: Acta Crystallogr Sect E Struct Rep Online. 2014 Jan 25;70(Pt 2):o199. doi: 10.1107/S1600536814001482 (PMC3998348; doi:10.1107/S1600536814001482)
Supplement: Supplementary file 2 [file e-70-0o199-Isup2.hkl]

#
# h,k,l, Fc-squared, Fo-squared, sigma(Fo-squared) and status flag
#
data_I
_shelx_title ' sreenivas_sb24 in P2(1)/c'
_shelx_refln_list_code          4
_shelx_F_calc_maximum      152.59
_exptl_crystal_F_000       672.00
_reflns_d_resolution_high  0.8537
 
loop_
 _symmetry_equiv_pos_as_xyz
 'x, y, z'
 '-x, y+1/2, -z+1/2'
 '-x, -y, -z'
 'x, -y-1/2, z-1/2'
 
_cell_length_a    14.5293
_cell_length_b    10.6225
_cell_length_c     9.6918
_cell_angle_alpha  90.000
_cell_angle_beta   92.695
_cell_angle_gamma  90.000
 
_shelx_F_squared_multiplier     1.000
 
loop_
 _refln_index_h
 _refln_index_k
 _refln_index_l
 _refln_F_squared_calc
 _refln_F_squared_meas
 _refln_F_squared_sigma
 _refln_observed_status
   1   0   0        9.24        8.80      0.60 o
   5   0   0     2387.32     3928.33    433.92 o
   6   0   0      409.13      284.41     24.35 o
   7   0   0      769.45      458.69     38.75 o
   8   0   0       35.95       36.25      3.71 o
   9   0   0      296.02      265.48     10.83 o
  10   0   0      368.80      371.33     13.35 o
  11   0   0       14.33       13.50      0.91 o
  12   0   0      653.79      767.16     25.74 o
  13   0   0      249.70      246.53      8.37 o
  14   0   0        6.24        8.62      1.19 o
  15   0   0       66.45       56.86      3.81 o
  16   0   0       50.18       40.45      2.35 o
   1   1   0     7366.58     7188.10    261.09 o
   2   1   0     1471.17     1749.13     75.59 o
   3   1   0     5924.79     5554.20    739.39 o
   4   1   0    11392.61    10552.50    858.94 o
   5   1   0        0.73        0.66      0.51 o
   6   1   0      122.81      126.43     11.22 o
   7   1   0      342.93      300.29     26.68 o
   8   1   0       68.57       67.13      2.44 o
   9   1   0       58.48       64.93      1.70 o
  10   1   0       12.96       12.51      0.74 o
  11   1   0      108.70      111.53      2.74 o
  12   1   0      350.16      416.22     10.68 o
  13   1   0      862.03      916.81     23.89 o
  14   1   0       35.75       34.08      1.41 o
  15   1   0       79.22       85.14      2.48 o
  16   1   0      115.68      107.90      4.06 o
   0   2   0      449.13      643.28     37.44 o
   1   2   0      182.53      190.76      7.08 o
   2   2   0     6335.03     6840.49    248.68 o
   3   2   0       16.05       22.41      1.21 o
   4   2   0    15759.53    15234.66   1386.25 o
   5   2   0     1310.29      975.39     79.63 o
   6   2   0      145.25       77.78      5.43 o
   8   2   0     1098.69     1067.22     29.15 o
   9   2   0      102.81      110.80      3.17 o
  10   2   0      153.38      159.42      4.18 o
  11   2   0      304.29      324.48      7.69 o
  12   2   0      493.37      538.54     13.23 o
  13   2   0        0.39        1.07      0.44 o
  14   2   0      113.64      127.52      3.76 o
  15   2   0      318.23      340.22      8.18 o
  16   2   0       44.78       42.59      2.33 o
   1   3   0     2124.36     2534.09     92.32 o
   2   3   0     1071.41     1295.59     52.89 o
   3   3   0      999.80     1129.36     41.27 o
   4   3   0      189.85      187.29      6.68 o
   5   3   0      135.35      133.00      8.09 o
   6   3   0       19.30       22.87      5.51 o
   7   3   0       56.82       57.34      2.53 o
   8   3   0       27.32       38.70      1.53 o
   9   3   0      122.10      133.14      3.62 o
  10   3   0      619.00      649.66     15.99 o
  11   3   0       36.64       35.28      1.35 o
  12   3   0      222.30      246.76      6.24 o
  13   3   0       38.54       36.17      1.39 o
  14   3   0      264.30      260.72      8.24 o
  15   3   0        3.80        3.05      0.49 o
  16   3   0       42.76       43.30      1.71 o
   0   4   0     3017.57     3194.44    184.19 o
   1   4   0     1136.69     1261.73     46.12 o
   2   4   0       30.53       47.69      2.35 o
   3   4   0     4863.52     5126.98    208.36 o
   4   4   0      409.70      446.17     22.74 o
   6   4   0       11.37       19.18      2.48 o
   7   4   0        2.54       11.45      3.34 o
   8   4   0     1094.69      911.67     24.96 o
   9   4   0       32.95       34.34      1.42 o
  10   4   0        1.80        2.76      0.49 o
  11   4   0        9.31        9.33      0.74 o
  12   4   0      126.12      130.90      3.96 o
  13   4   0        4.64        4.24      0.55 o
  14   4   0        0.15        0.34      0.41 o
  15   4   0       10.53        8.70      0.80 o
  16   4   0       74.36       58.02      4.66 o
   1   5   0     1495.99     1582.39     57.81 o
   2   5   0     1362.79     1613.05    132.14 o
   4   5   0      423.32      371.85     13.75 o
   5   5   0      297.42      289.21      8.39 o
   6   5   0       36.89       43.43      1.85 o
   7   5   0      285.65      271.58      7.36 o
   8   5   0        2.33        2.54      0.55 o
   9   5   0      244.37      229.98      7.25 o
  10   5   0        0.60        1.06      0.59 o
  11   5   0      272.96      264.83      6.82 o
  12   5   0       85.30       81.95      2.79 o
  13   5   0        1.60        3.10      0.62 o
  14   5   0       32.39       27.46      1.24 o
  15   5   0        9.40       10.61      0.73 o
   0   6   0     1367.30     1225.24     49.56 o
   1   6   0      317.67      254.52      7.53 o
   2   6   0       11.41       15.96      1.08 o
   3   6   0      245.52      224.06      5.64 o
   4   6   0      136.05      145.59      4.10 o
   5   6   0      131.82      145.43      3.92 o
   6   6   0       20.38       21.91      1.10 o
   7   6   0      186.14      163.70      4.75 o
   8   6   0      398.09      373.34     10.25 o
   9   6   0        5.03        4.13      0.78 o
  10   6   0      391.48      384.92     10.42 o
  11   6   0       41.55       42.78      1.62 o
  12   6   0       45.77       46.36      1.68 o
  13   6   0       12.24       14.41      0.93 o
  14   6   0       26.55       23.17      1.02 o
   1   7   0      887.33      762.83     17.49 o
   2   7   0      270.41      252.45      6.35 o
   3   7   0       53.34       51.86      1.81 o
   4   7   0        0.55        4.01      0.55 o
   5   7   0      124.69      113.37      3.23 o
   6   7   0      124.05      127.05      3.85 o
   7   7   0        4.71        3.66      0.66 o
   8   7   0       47.64       56.64      2.12 o
   9   7   0      450.04      422.89     23.25 o
  10   7   0       17.50       13.36      1.02 o
  11   7   0      129.77      140.91      4.10 o
  12   7   0       39.77       38.72      1.76 o
  13   7   0       42.38       37.96      1.53 o
   0   8   0       18.68       17.26      1.43 o
   1   8   0       28.39       34.43      1.48 o
   2   8   0      199.80      191.52      5.00 o
   3   8   0       86.01       80.82      2.61 o
   4   8   0      316.93      315.70      8.04 o
   5   8   0      259.74      249.47      6.93 o
   6   8   0       76.09       78.19      2.68 o
   7   8   0      166.14      172.38      5.93 o
   8   8   0      203.68      202.52      8.65 o
   9   8   0       28.48       23.81      1.51 o
  10   8   0       53.77       53.17      2.32 o
  11   8   0       41.48       35.85      1.72 o
  12   8   0      161.94      160.53      6.01 o
   1   9   0       45.57       40.85      1.72 o
   2   9   0       13.41       14.72      1.11 o
   3   9   0       31.12       28.56      1.36 o
   4   9   0      372.99      383.09     10.32 o
   5   9   0       97.67       94.73      3.29 o
   6   9   0      249.82      239.98      7.34 o
   7   9   0       69.89       64.22      4.04 o
   8   9   0       34.79       38.40      2.23 o
   9   9   0       77.30       74.31      5.13 o
  10   9   0        0.05        0.54      0.51 o
  11   9   0       91.93       94.54      4.05 o
   0  10   0      363.85      388.29     19.83 o
   1  10   0       72.27       77.18      3.52 o
   2  10   0        1.85        1.81      0.80 o
   3  10   0       82.39       87.84      4.70 o
   4  10   0        7.35        7.87      0.95 o
   5  10   0       59.68       59.56      3.17 o
   6  10   0        7.36        7.16      0.98 o
   7  10   0       47.81       51.55      4.18 o
   8  10   0       66.97       74.77      4.83 o
   9  10   0       80.85       75.12      4.17 o
   1  11   0        1.02        2.39      0.89 o
   2  11   0       43.75       47.19      3.48 o
   3  11   0        3.41        4.08      1.00 o
   4  11   0       26.77       24.86      3.02 o
   5  11   0        1.09        1.61      0.83 o
   6  11   0       43.67       47.22      5.87 o
   7  11   0       15.40       18.42      3.81 o
   0  12   0       18.89       12.95      2.12 o
   1  12   0        0.03        0.00      0.76 o
   2  12   0        1.70        3.29      1.12 o
   3  12   0        9.72        8.89      2.12 o
 -16   1   1        0.90        2.09      0.54 o
 -15   1   1        1.17        0.54      0.45 o
 -14   1   1        6.36        9.77      0.59 o
 -13   1   1      171.22      193.66      4.58 o
 -12   1   1     1107.70     1200.67     30.77 o
 -11   1   1        9.79        9.90      0.74 o
 -10   1   1      242.79      275.61      6.59 o
  -9   1   1       67.31       95.21      2.76 o
  -8   1   1     1929.25     1896.75     60.28 o
  -7   1   1        1.22        2.68      1.83 o
  -6   1   1      732.99     1079.60     88.73 o
  -4   1   1     3944.21     2610.27    185.72 o
  -3   1   1     5606.67     4830.01    317.00 o
  -2   1   1     5380.70     6028.45    243.99 o
  -1   1   1      674.24      878.03     33.88 o
   0   1   1     1091.48     1279.44     52.20 o
   1   1   1    14987.49    12120.77    401.70 o
   2   1   1      418.37      546.84     29.31 o
   3   1   1       30.66       53.01      2.93 o
   4   1   1     1354.96      862.47     50.16 o
   5   1   1     1812.89     2796.26    353.13 o
   6   1   1      276.98      512.11     39.50 o
   8   1   1      233.54      242.11      7.96 o
   9   1   1     1219.72     1261.79     27.55 o
  10   1   1      535.31      635.21     14.77 o
  11   1   1       92.31      102.31      2.71 o
  12   1   1       85.22      111.43      2.97 o
  13   1   1      199.75      205.53      5.11 o
  14   1   1      819.36      845.60     28.04 o
  15   1   1       60.10       56.52      2.14 o
  16   1   1        3.97        1.74      0.58 o
 -16   2   1       18.94       18.01      1.60 o
 -15   2   1       20.87       24.02      1.09 o
 -14   2   1        1.97        4.02      0.55 o
 -13   2   1       18.16       21.24      1.05 o
 -12   2   1      883.47      967.58     23.36 o
 -11   2   1     1085.24     1148.69     24.28 o
 -10   2   1      413.10      440.85     10.36 o
  -9   2   1        4.82        7.11      0.74 o
  -8   2   1        2.61        3.55      0.91 o
  -7   2   1      308.01      317.65     26.89 o
  -6   2   1      118.05       65.81      5.82 o
  -5   2   1      566.64      478.72     28.22 o
  -4   2   1     1482.37     1565.37     76.78 o
  -3   2   1     5824.83     6481.15    243.03 o
  -2   2   1     8501.69     8465.97    288.63 o
  -1   2   1      213.01      213.06      8.87 o
   0   2   1    10473.32     9105.42    369.96 o
   1   2   1    14868.72    12656.20    459.29 o
   2   2   1     5505.43     5772.57    209.83 o
   3   2   1      574.93      745.90     30.55 o
   4   2   1      419.89      424.06     17.50 o
   5   2   1     1932.21     1528.04    123.67 o
   8   2   1        0.03        3.20      0.45 o
   9   2   1      277.92      302.18      6.67 o
  10   2   1      125.42      137.77      3.25 o
  11   2   1        2.50        3.66      0.48 o
  12   2   1       76.63       76.22      2.17 o
  13   2   1        0.10        0.45      0.54 o
  14   2   1       49.23       45.68      1.57 o
  15   2   1        6.80        8.52      0.67 o
  16   2   1      119.16      107.63      3.76 o
 -16   3   1       15.28       15.44      1.50 o
 -15   3   1       20.62       17.48      0.97 o
 -14   3   1      359.62      335.83     10.40 o
 -13   3   1        0.41        1.72      0.53 o
 -12   3   1        1.08        1.97      0.48 o
 -11   3   1      105.87      114.57      3.21 o
 -10   3   1      655.86      730.45     17.01 o
  -9   3   1      381.81      386.80      9.21 o
  -8   3   1      418.88      362.83      9.72 o
  -7   3   1     7042.31     4854.48    159.93 o
  -6   3   1     4369.87     3628.03    553.46 o
  -5   3   1      781.56      835.25     39.10 o
  -4   3   1     2683.26     2663.90    100.61 o
  -3   3   1     1875.81     2121.11     80.63 o
  -2   3   1     3047.59     3339.45    136.01 o
  -1   3   1     1715.62     2037.20     74.02 o
   0   3   1       22.69       14.23      1.26 o
   1   3   1    12182.07    11203.35    455.17 o
   2   3   1     5330.03     5599.87    262.83 o
   3   3   1     2700.45     2731.96     99.50 o
   4   3   1      192.18      173.60      6.66 o
   5   3   1     1905.05     1987.00    141.10 o
   7   3   1       91.90       81.94      2.72 o
   8   3   1       10.17       12.37      0.78 o
   9   3   1        1.57        4.17      0.56 o
  10   3   1      502.86      497.84     11.83 o
  11   3   1      158.42      154.83      3.76 o
  12   3   1      211.15      231.62      6.37 o
  13   3   1     1109.83     1176.99     31.17 o
  14   3   1        4.35        4.25      0.58 o
  15   3   1       63.35       62.93      1.89 o
  16   3   1       55.25       44.50      1.86 o
 -16   4   1        1.05        0.64      1.27 o
 -15   4   1       90.05       91.40      3.16 o
 -14   4   1        8.86        7.91      0.65 o
 -13   4   1       63.94       63.85      2.39 o
 -12   4   1       30.35       31.02      1.30 o
 -11   4   1      759.09      803.78     19.85 o
 -10   4   1      547.68      568.69     14.27 o
  -9   4   1       75.95       74.70      2.46 o
  -8   4   1     2538.14     2124.02     64.46 o
  -7   4   1       93.17       88.52      3.23 o
  -6   4   1        7.35        4.94      0.56 o
  -5   4   1     1226.43     1255.13     98.13 o
  -4   4   1     1099.73     1201.87     51.70 o
  -3   4   1     2821.94     2955.11    120.26 o
  -2   4   1        0.48        0.92      0.82 o
  -1   4   1      291.51      313.83     11.71 o
   0   4   1      359.90      519.09     19.17 o
   1   4   1      358.44      404.30     15.06 o
   2   4   1     4458.78     4697.59    190.91 o
   3   4   1      549.86      670.30     27.61 o
   4   4   1     3530.02     3140.97    256.67 o
   6   4   1       47.30       53.01      1.91 o
   7   4   1       34.32       33.30      1.39 o
   8   4   1       63.30       57.42      1.88 o
   9   4   1      856.07      826.25     21.75 o
  10   4   1       35.83       34.73      1.27 o
  11   4   1      351.56      345.82      9.47 o
  12   4   1      550.79      574.96     16.12 o
  13   4   1      102.74      109.79      3.28 o
  14   4   1      212.69      214.08      5.90 o
  15   4   1        4.21        2.54      0.48 o
 -15   5   1       38.68       39.07      1.50 o
 -14   5   1       69.12       63.96      2.31 o
 -13   5   1        4.63        4.90      0.59 o
 -12   5   1      112.28      121.73      3.88 o
 -11   5   1      763.42      830.23     21.60 o
 -10   5   1        0.51        2.29      0.78 o
  -9   5   1      638.19      614.01     29.98 o
  -8   5   1       53.46       46.88      1.80 o
  -7   5   1        5.14        3.53      0.78 o
  -6   5   1       17.25       17.15      1.25 o
  -5   5   1      904.75      813.22     23.24 o
  -4   5   1       28.57       39.18      1.46 o
  -3   5   1      173.87      200.93     19.80 o
  -2   5   1     5657.31     5643.67    265.11 o
  -1   5   1      487.24      486.43     23.35 o
   0   5   1      548.62      610.37     29.18 o
   1   5   1     1245.28     1232.00     73.27 o
   2   5   1      186.39      177.89     15.67 o
   4   5   1      551.99      457.84     12.61 o
   5   5   1     1275.24     1046.09     26.76 o
   6   5   1      196.55      169.84      5.15 o
   7   5   1      557.94      491.99     15.33 o
   8   5   1     1035.37      854.44     23.32 o
   9   5   1      901.31      785.78     23.10 o
  10   5   1      242.74      232.35      6.51 o
  11   5   1       58.02       63.08      2.31 o
  12   5   1       98.98       91.87      2.82 o
  13   5   1       18.12       20.07      0.97 o
  14   5   1       16.59       17.94      0.88 o
  15   5   1       51.56       45.53      1.77 o
 -14   6   1       11.36       10.28      0.73 o
 -13   6   1       86.77       84.23      2.79 o
 -12   6   1       42.56       42.37      1.68 o
 -11   6   1       39.80       44.52      1.91 o
 -10   6   1       41.86       43.87      1.96 o
  -9   6   1       25.16       23.55      1.40 o
  -8   6   1      125.05      119.64      3.72 o
  -7   6   1      144.98      158.38      4.64 o
  -6   6   1      194.12      179.22      5.07 o
  -5   6   1      118.38      108.97      3.20 o
  -4   6   1      177.54      151.75      3.98 o
  -3   6   1      925.33      766.26     19.80 o
  -2   6   1       87.00      107.89      3.45 o
  -1   6   1      521.37      502.64     14.50 o
   0   6   1      553.21      517.27     13.51 o
   1   6   1      197.94      180.23      4.61 o
   2   6   1        0.29        0.83      0.36 o
   3   6   1       49.79       42.15      1.33 o
   4   6   1      933.26      835.01     20.58 o
   5   6   1       20.75       13.42      1.19 o
   6   6   1      597.35      511.18     13.51 o
   7   6   1      787.43      715.78     18.69 o
   8   6   1       28.10       26.96      1.30 o
   9   6   1       32.21       27.97      1.70 o
  10   6   1      155.38      151.49      4.84 o
  11   6   1       10.93       11.38      0.85 o
  12   6   1       12.67       13.73      0.78 o
  13   6   1       51.26       51.26      1.73 o
  14   6   1       39.33       33.52      1.41 o
 -13   7   1       10.44        8.16      0.65 o
 -12   7   1        1.42        1.09      0.57 o
 -11   7   1        7.32        8.74      0.81 o
 -10   7   1       69.93       67.45      2.59 o
  -9   7   1       35.10       33.60      2.86 o
  -8   7   1       54.22       48.53      2.16 o
  -7   7   1      236.72      252.10      7.70 o
  -6   7   1      378.15      352.46      9.56 o
  -5   7   1      141.03      144.91      4.19 o
  -4   7   1      457.88      436.89     11.50 o
  -3   7   1       69.33       66.95      2.00 o
  -2   7   1        0.84        1.51      0.44 o
  -1   7   1        0.84        1.11      0.42 o
   0   7   1        7.42        7.71      0.70 o
   1   7   1        0.57        9.17      2.09 o
   2   7   1      840.10      792.01     19.38 o
   3   7   1       64.35       51.06      1.64 o
   4   7   1      238.24      209.00      5.94 o
   5   7   1      154.38      163.62      4.74 o
   6   7   1       10.45       13.71      1.74 o
   7   7   1        0.10        0.57      0.79 o
   8   7   1        2.41        5.39      0.77 o
   9   7   1        3.69        3.77      0.82 o
  10   7   1      118.14      106.69      3.59 o
  11   7   1       20.34       23.32      1.18 o
  12   7   1        0.52        0.48      0.43 o
  13   7   1       18.63       15.86      1.07 o
 -12   8   1        8.75        7.95      0.71 o
 -11   8   1       36.26       42.34      2.10 o
 -10   8   1        4.97        4.36      0.75 o
  -9   8   1        1.80        1.68      0.95 o
  -8   8   1      184.70      184.43     10.32 o
  -7   8   1       74.28       76.93      3.00 o
  -6   8   1        0.57        2.43      0.79 o
  -5   8   1      365.94      372.87     10.86 o
  -4   8   1      175.90      165.51      5.14 o
  -3   8   1       31.30       34.96      1.59 o
  -2   8   1       37.97       32.62      1.50 o
  -1   8   1        5.39        5.74      0.67 o
   0   8   1      101.02       99.75      2.98 o
   1   8   1      176.71      168.12      4.67 o
   2   8   1        1.72        2.14      0.54 o
   3   8   1        0.11        1.57      0.59 o
   4   8   1       38.10       40.08      1.62 o
   5   8   1        0.60        1.11      0.65 o
   6   8   1       15.98       15.86      1.41 o
   7   8   1       19.32       18.13      1.22 o
   8   8   1       28.10       33.50      2.23 o
   9   8   1      161.72      153.76      8.66 o
  10   8   1       13.62       11.45      0.89 o
  11   8   1       13.55        9.22      0.69 o
  12   8   1       23.69       18.84      0.81 o
 -11   9   1       32.91       33.48      1.59 o
 -10   9   1        3.48        2.56      0.72 o
  -9   9   1        3.39        4.76      1.02 o
  -8   9   1      161.98      157.38      7.04 o
  -7   9   1        1.13        1.65      0.72 o
  -6   9   1       35.91       33.75      1.84 o
  -5   9   1       65.92       63.04      2.57 o
  -4   9   1        2.00        2.38      0.72 o
  -3   9   1       68.32       70.73      2.96 o
  -2   9   1       33.67       29.38      1.53 o
  -1   9   1      124.27      123.97      3.95 o
   0   9   1       77.18       82.36      2.82 o
   1   9   1       46.29       45.91      1.95 o
   2   9   1       31.54       30.44      1.60 o
   3   9   1        5.63        5.91      0.92 o
   4   9   1       31.12       26.83      1.32 o
   5   9   1        4.87        3.49      0.74 o
   6   9   1        3.16        4.53      0.77 o
   7   9   1        1.01        0.59      0.72 o
   8   9   1        6.32        5.86      0.83 o
   9   9   1        7.87        7.94      1.74 o
  10   9   1       16.20       13.23      0.98 o
  11   9   1        5.91        2.79      0.58 o
 -10  10   1        0.01        0.00      1.69 o
  -9  10   1        4.21        5.23      0.76 o
  -8  10   1       92.53      104.92      5.92 o
  -7  10   1        1.65        1.53      0.69 o
  -6  10   1        4.40        4.78      0.94 o
  -5  10   1        1.98        2.93      0.81 o
  -4  10   1        1.94        3.00      0.83 o
  -3  10   1       11.21       13.92      1.11 o
  -2  10   1        2.90        1.94      0.83 o
  -1  10   1       86.81       87.07      3.39 o
   0  10   1       10.35        6.72      0.91 o
   1  10   1        6.30        5.42      0.88 o
   2  10   1      357.88      357.80     10.97 o
   3  10   1        2.03        2.31      0.75 o
   4  10   1       14.33       11.89      1.09 o
   5  10   1       13.76       17.24      1.62 o
   6  10   1        8.40        9.44      1.02 o
   7  10   1        0.02        0.49      0.57 o
   8  10   1       11.95       13.82      1.36 o
   9  10   1       20.66       20.47      1.75 o
  -7  11   1       44.93       46.26      5.91 o
  -6  11   1        1.72        1.37      0.68 o
  -5  11   1       18.65       19.10      2.54 o
  -4  11   1       34.81       37.15      5.31 o
  -3  11   1        4.51        4.12      0.95 o
  -2  11   1       11.61       12.29      1.31 o
  -1  11   1        5.19        4.45      1.01 o
   0  11   1        8.51        8.84      1.05 o
   1  11   1      194.85      213.98      7.99 o
   2  11   1       48.20       45.58      2.36 o
   3  11   1       27.31       36.86      2.54 o
   4  11   1       60.05       56.88      4.16 o
   5  11   1       29.66       31.37      2.69 o
   6  11   1        3.76        3.40      1.11 o
   7  11   1        6.61        4.94      0.90 o
  -3  12   1      107.95      120.78      6.50 o
  -2  12   1        0.45        0.34      1.09 o
  -1  12   1        4.73        5.91      1.65 o
   0  12   1      214.45      225.94     16.93 o
   1  12   1       68.44       54.32      4.02 o
   2  12   1        8.85        9.64      1.17 o
   3  12   1       11.74        6.90      1.14 o
 -16   0   2       22.75       26.15      1.45 o
 -15   0   2       46.17       52.62      2.02 o
 -14   0   2       71.02       61.24      2.31 o
 -13   0   2     1149.46     1321.37     40.24 o
 -12   0   2      636.59      784.59     26.23 o
 -11   0   2     1313.02     1488.36     49.20 o
 -10   0   2        9.76        8.85      1.14 o
  -9   0   2        0.91       10.19      5.80 o
  -8   0   2      705.93      803.43     34.39 o
  -7   0   2     1147.66     2067.09    169.42 o
  -6   0   2     6067.98    11527.70    938.99 o
  -2   0   2      328.71      474.11     31.43 o
  -1   0   2     2023.49     2613.48    168.69 o
   0   0   2      317.21      438.63     32.61 o
   1   0   2     4249.46     4312.17    556.53 o
   2   0   2     6054.03     8256.21    529.92 o
   3   0   2       28.23       26.05      2.39 o
   4   0   2     2563.32     4270.17    303.04 o
   5   0   2        7.57        3.90      1.23 o
   7   0   2      145.74      171.99      9.97 o
   8   0   2      485.25      563.52     19.05 o
   9   0   2       21.30       18.38      1.11 o
  10   0   2      333.45      369.43     12.55 o
  11   0   2       26.24       28.52      2.71 o
  12   0   2       13.04       17.74      1.12 o
  13   0   2      326.92      343.76     10.82 o
  14   0   2      590.33      603.71     20.25 o
  15   0   2      244.37      246.12      8.47 o
  16   0   2      102.48      102.63      5.61 o
 -16   1   2        4.34        2.49      0.41 o
 -15   1   2       14.06       16.02      0.76 o
 -14   1   2      231.66      261.07      5.90 o
 -13   1   2        4.61        3.83      0.51 o
 -12   1   2       73.71       81.73      2.38 o
 -11   1   2      196.95      232.95      6.11 o
 -10   1   2      788.40      831.76     20.48 o
  -9   1   2      342.74      369.30      9.29 o
  -8   1   2      153.34      144.00      4.07 o
  -7   1   2     1954.35     3454.68    207.96 o
  -6   1   2     6356.14    11652.49   1563.92 o
  -5   1   2     1016.02     1151.39     94.45 o
  -4   1   2     1534.58     1432.53     91.67 o
  -3   1   2     4092.68     4070.14    204.49 o
  -2   1   2     6841.13     6836.99    302.73 o
  -1   1   2       10.53       18.06      1.10 o
   0   1   2     2630.65     2683.25     97.80 o
   1   1   2     4209.90     4781.37    166.49 o
   2   1   2    13178.67    11730.70    426.65 o
   3   1   2      906.65      893.85     36.53 o
   4   1   2       68.13       80.27      5.07 o
   5   1   2      106.41      168.17      9.34 o
   6   1   2       41.62       85.77     10.38 o
   7   1   2      219.93      269.88     14.00 o
   8   1   2       24.64       33.41      1.11 o
   9   1   2       25.61       29.74      1.04 o
  10   1   2      269.63      289.98      7.08 o
  11   1   2        0.09        2.40      0.48 o
  12   1   2      426.06      503.23     11.49 o
  13   1   2      210.77      227.35      5.98 o
  14   1   2      297.27      312.20      8.11 o
  15   1   2       37.03       39.35      1.43 o
  16   1   2        5.99        4.65      0.58 o
 -16   2   2       30.71       25.16      1.15 o
 -15   2   2       48.80       45.25      1.43 o
 -14   2   2        1.19        1.80      0.51 o
 -13   2   2       21.31       21.80      1.01 o
 -12   2   2        6.55       10.42      0.85 o
 -11   2   2      117.12      140.78      3.71 o
 -10   2   2       48.35       54.50      1.89 o
  -9   2   2     1151.97     1186.82     26.68 o
  -8   2   2      737.82      639.46     16.34 o
  -7   2   2     1506.57     1504.40     67.33 o
  -6   2   2     1498.88     1279.30    104.83 o
  -5   2   2      527.92      459.75     51.25 o
  -4   2   2     3679.56     3396.88    172.64 o
  -3   2   2       38.19       47.28      2.34 o
  -2   2   2     5349.71     5538.24    210.08 o
  -1   2   2     2591.01     2693.66    102.92 o
   0   2   2     1727.75     2087.22     80.16 o
   1   2   2       36.03       22.11      0.95 o
   2   2   2    23283.21    19280.85    699.82 o
   3   2   2      324.45      351.22     12.99 o
   4   2   2     1436.41     1669.30     68.08 o
   7   2   2      958.40      787.98     33.58 o
   8   2   2      714.41      670.01     18.15 o
   9   2   2       53.60       49.09      1.59 o
  10   2   2      196.30      221.05      5.07 o
  11   2   2      432.71      473.58     10.91 o
  12   2   2      120.49      133.35      3.35 o
  13   2   2       50.87       58.60      1.78 o
  14   2   2      400.43      418.95     10.37 o
  15   2   2       91.69       85.51      2.44 o
  16   2   2       24.47       18.17      1.00 o
 -16   3   2        0.02        0.89      0.55 o
 -15   3   2        0.11        0.36      0.39 o
 -14   3   2       20.72       20.91      0.97 o
 -13   3   2        0.72        2.10      0.60 o
 -12   3   2       17.59       16.85      1.03 o
 -11   3   2      255.90      282.55      7.02 o
 -10   3   2     1075.27     1115.02     26.16 o
  -9   3   2       20.43       23.34      1.25 o
  -8   3   2      933.93      796.15     24.23 o
  -7   3   2       88.03       68.11      2.89 o
  -6   3   2       41.86       41.74      5.10 o
  -5   3   2      359.01      332.97     33.78 o
  -4   3   2       62.12       56.47      2.52 o
  -3   3   2     1584.40     1728.70     65.67 o
  -2   3   2     1818.21     1993.23     76.08 o
  -1   3   2     3236.19     3503.80    133.17 o
   0   3   2     1023.21     1259.36     45.95 o
   1   3   2      134.67      153.07      5.80 o
   2   3   2      611.86      777.48     31.87 o
   3   3   2       50.48       79.29      3.18 o
   6   3   2      392.08      403.67     17.62 o
   7   3   2        3.41        5.97      0.71 o
   8   3   2       17.68       19.44      1.21 o
   9   3   2      263.89      270.90      7.21 o
  10   3   2      122.27      147.85      3.81 o
  11   3   2        9.23        9.30      0.63 o
  12   3   2       35.10       39.24      1.31 o
  13   3   2       74.52       81.04      2.29 o
  14   3   2       22.01       26.77      1.09 o
  15   3   2      213.80      186.45      4.85 o
  16   3   2       15.24       12.92      1.91 o
 -15   4   2       66.17       61.00      1.76 o
 -14   4   2       72.30       78.05      2.40 o
 -13   4   2       42.04       55.89      1.88 o
 -12   4   2       63.85       73.60      2.63 o
 -11   4   2      106.15      123.95      3.80 o
 -10   4   2      883.69      893.51     22.18 o
  -9   4   2      196.70      213.61      6.17 o
  -8   4   2        1.53        1.89      0.57 o
  -7   4   2        1.20        2.85      0.94 o
  -6   4   2       12.33       17.29      0.90 o
  -5   4   2     1658.42     1428.94    126.11 o
  -4   4   2     2642.47     2923.91    146.20 o
  -3   4   2      152.96      162.10      8.78 o
  -2   4   2      335.15      428.75     18.87 o
  -1   4   2        4.21        4.64      0.60 o
   0   4   2       44.36       36.51      1.56 o
   1   4   2      289.58      296.21     11.04 o
   5   4   2       33.00       36.72      1.51 o
   6   4   2      116.36      141.33      4.11 o
   7   4   2       57.70       57.88      1.98 o
   8   4   2       34.14       33.41      1.47 o
   9   4   2       17.50       18.41      1.55 o
  10   4   2      137.06      138.06      3.90 o
  11   4   2      105.10      110.38      2.88 o
  12   4   2       25.86       23.47      0.96 o
  13   4   2        0.23        0.76      0.47 o
  14   4   2       12.19       11.29      0.75 o
  15   4   2       22.50       16.53      0.85 o
 -15   5   2        0.28        0.21      0.42 o
 -14   5   2       44.51       46.50      1.91 o
 -13   5   2       99.33      109.58      3.38 o
 -12   5   2       29.86       27.93      1.79 o
 -11   5   2        3.62        2.17      0.64 o
 -10   5   2     1067.84     1040.38     29.20 o
  -9   5   2      209.68      215.40      6.61 o
  -8   5   2       20.57       16.57      1.29 o
  -7   5   2        9.46        8.84      0.89 o
  -6   5   2      353.24      289.85      7.97 o
  -5   5   2      600.80      479.64     13.76 o
  -4   5   2        2.03        1.23      0.39 o
  -3   5   2        8.44        7.45      0.64 o
  -2   5   2       88.47       92.48      3.92 o
  -1   5   2      263.21      311.44     18.64 o
   0   5   2       91.64       78.99      5.24 o
   1   5   2     1783.74     1886.87    154.38 o
   2   5   2      790.02      717.61     40.34 o
   3   5   2       77.19       58.06      1.86 o
   4   5   2       65.84       62.95      1.74 o
   5   5   2        0.41        1.11      0.40 o
   6   5   2      448.64      447.53     11.46 o
   7   5   2      237.44      244.42      6.61 o
   8   5   2        5.08        5.04      0.62 o
   9   5   2      312.84      275.39      7.79 o
  10   5   2      339.64      380.08      9.94 o
  11   5   2      109.87      114.72      3.32 o
  12   5   2        8.29        6.97      0.59 o
  13   5   2       10.79       12.68      0.76 o
  14   5   2        2.12        2.40      0.47 o
  15   5   2        2.35        1.91      1.06 o
 -14   6   2      198.82      181.06      6.76 o
 -13   6   2       55.22       53.06      1.90 o
 -12   6   2       70.19       76.22      2.77 o
 -11   6   2       53.31       54.67      2.35 o
 -10   6   2      321.47      365.94     11.60 o
  -9   6   2       71.46       66.36      3.90 o
  -8   6   2        6.94        6.13      0.85 o
  -7   6   2       24.45       26.09      1.39 o
  -6   6   2       61.47       58.33      2.15 o
  -5   6   2        0.23        0.63      0.49 o
  -4   6   2        5.94        7.75      0.67 o
  -3   6   2       29.27       24.48      1.70 o
  -2   6   2      137.14      121.00      3.10 o
  -1   6   2        3.07        3.12      0.58 o
   0   6   2      117.35       97.45      2.46 o
   1   6   2      138.62      116.94      2.98 o
   2   6   2      183.07      185.83      4.33 o
   3   6   2     1161.90     1033.38     22.19 o
   4   6   2      407.82      368.26      8.53 o
   5   6   2      659.69      591.36     15.81 o
   6   6   2      700.07      636.76     17.90 o
   7   6   2       51.95       45.91      1.97 o
   8   6   2      116.81      118.21      4.16 o
   9   6   2      177.67      180.87      5.81 o
  10   6   2       81.71       68.73      2.30 o
  11   6   2      124.75      115.17      3.35 o
  12   6   2       20.72       19.30      0.91 o
  13   6   2        8.32       10.40      0.63 o
  14   6   2       14.40       12.25      0.77 o
 -13   7   2        0.39        1.38      0.46 o
 -12   7   2       41.55       39.35      1.78 o
 -11   7   2       17.53       20.26      1.21 o
 -10   7   2      102.65      113.94      4.15 o
  -9   7   2        8.69        6.46      1.19 o
  -8   7   2      234.33      213.52      7.18 o
  -7   7   2       63.10       63.89      2.59 o
  -6   7   2      117.07      119.22      4.00 o
  -5   7   2      195.62      173.54      4.99 o
  -4   7   2       27.50       22.28      1.06 o
  -3   7   2      372.07      341.09      8.95 o
  -2   7   2     1647.26     1554.33     36.34 o
  -1   7   2       15.02       18.56      0.82 o
   0   7   2        2.16        2.71      0.67 o
   1   7   2      451.57      399.55      9.04 o
   2   7   2      302.56      275.10      6.42 o
   3   7   2      348.48      333.56      8.08 o
   4   7   2     1046.09     1010.23     24.93 o
   5   7   2     2285.11     2166.20     59.65 o
   6   7   2      282.13      262.41      7.43 o
   7   7   2       94.14       88.45      3.23 o
   8   7   2      110.74      104.19      3.88 o
   9   7   2       82.24       70.56      2.61 o
  10   7   2        1.20        1.19      0.53 o
  11   7   2      163.79      166.22      4.89 o
  12   7   2       55.85       59.10      1.86 o
  13   7   2        3.07        3.05      0.42 o
 -12   8   2       43.50       41.83      1.70 o
 -11   8   2       40.34       47.18      2.16 o
 -10   8   2        3.62        5.24      0.79 o
  -9   8   2       66.76       72.28      3.64 o
  -8   8   2       74.93       88.30      4.19 o
  -7   8   2       81.46       76.14      3.74 o
  -6   8   2      181.59      190.94      6.30 o
  -5   8   2        0.57        3.63      0.75 o
  -4   8   2      183.63      162.22      4.75 o
  -3   8   2       27.64       26.48      1.22 o
  -2   8   2       22.32       22.79      1.06 o
  -1   8   2      208.73      202.58      5.86 o
   0   8   2       60.45       64.97      2.05 o
   1   8   2      323.36      298.27      7.55 o
   2   8   2      965.91      960.67     26.29 o
   3   8   2      501.13      495.52     13.24 o
   4   8   2      286.05      281.12      8.57 o
   5   8   2       38.20       34.55      1.59 o
   6   8   2      135.94      140.03      4.56 o
   7   8   2        4.05        4.06      0.71 o
   8   8   2      130.94      127.24      4.24 o
   9   8   2       46.20       45.66      2.27 o
  10   8   2        0.64        0.65      0.54 o
  11   8   2      151.68      143.26      3.89 o
  12   8   2        0.56        0.40      0.44 o
 -11   9   2        1.43        2.02      0.58 o
 -10   9   2      396.31      408.40     16.61 o
  -9   9   2        0.60        0.58      0.65 o
  -8   9   2        6.52        9.99      1.23 o
  -7   9   2      288.08      342.19     13.95 o
  -6   9   2       31.15       36.14      2.56 o
  -5   9   2        8.33       10.27      1.01 o
  -4   9   2        0.35        0.24      0.80 o
  -3   9   2      119.06      112.41      3.82 o
  -2   9   2       24.96       25.39      1.41 o
  -1   9   2       86.66       81.37      2.86 o
   0   9   2      489.30      504.42     14.14 o
   1   9   2      407.60      453.62     12.68 o
   2   9   2      320.33      338.59     10.48 o
   3   9   2        6.59        8.70      1.04 o
   4   9   2       42.04       44.68      2.25 o
   5   9   2      121.44      129.16      4.27 o
   6   9   2       73.91       76.74      3.38 o
   7   9   2      198.51      195.73      7.07 o
   8   9   2       99.66      102.90      5.25 o
   9   9   2      107.23      105.76      3.91 o
  10   9   2      167.45      163.46      5.37 o
  11   9   2        0.25        0.00      1.48 o
  -9  10   2       25.02       26.53      1.80 o
  -8  10   2       29.31       21.35      1.44 o
  -7  10   2        4.42        3.25      0.99 o
  -6  10   2      107.24      132.83      5.57 o
  -5  10   2       27.92       30.37      2.24 o
  -4  10   2       70.86       80.80      3.69 o
  -3  10   2       60.46       69.85      2.93 o
  -2  10   2        9.98        9.03      1.02 o
  -1  10   2       12.54       11.26      1.10 o
   0  10   2        0.00        0.72      0.81 o
   1  10   2       37.99       38.29      2.02 o
   2  10   2       15.67       13.71      1.39 o
   3  10   2       46.01       45.35      2.23 o
   4  10   2       57.56       59.78      2.66 o
   5  10   2        0.74        0.25      0.82 o
   6  10   2      266.06      287.28     12.17 o
   7  10   2        4.89        3.69      0.76 o
   8  10   2       63.15       64.65      2.71 o
   9  10   2       67.37       72.16      3.73 o
  -7  11   2       32.86       29.21      2.54 o
  -6  11   2       34.16       33.09      3.79 o
  -5  11   2       45.22       46.02      2.83 o
  -4  11   2       38.92       40.18      3.35 o
  -3  11   2        5.87        7.11      1.15 o
  -2  11   2       27.16       31.08      1.83 o
  -1  11   2        1.58        1.28      0.88 o
   0  11   2        5.76        8.12      1.21 o
   1  11   2        2.41        3.48      0.85 o
   2  11   2      117.94      127.36      4.74 o
   3  11   2        0.16        0.00      0.92 o
   4  11   2        1.45        2.52      0.81 o
   5  11   2       51.44       55.66      3.93 o
   6  11   2       35.42       35.78      2.43 o
   7  11   2       21.01       14.19      2.96 o
  -2  12   2       13.09       12.39      5.29 o
  -1  12   2       25.13       23.67      2.96 o
   0  12   2        2.99        2.65      1.05 o
   1  12   2        0.34        0.00      0.96 o
   2  12   2        0.59        0.00      0.90 o
 -16   1   3       27.51       20.50      0.78 o
 -15   1   3       39.61       37.62      1.25 o
 -14   1   3        3.37        3.71      0.51 o
 -13   1   3       62.99       66.89      1.86 o
 -12   1   3      182.81      184.56      4.10 o
 -11   1   3        2.16        4.32      0.56 o
 -10   1   3        8.38       11.35      1.08 o
  -9   1   3       70.62       78.94      2.23 o
  -8   1   3      625.63      658.96     16.53 o
  -7   1   3       23.74       32.18      1.43 o
  -6   1   3     2687.02     4757.20    389.23 o
  -5   1   3       91.58      256.94     16.52 o
  -3   1   3      713.74      837.85     42.83 o
  -2   1   3      362.75      415.23     21.01 o
  -1   1   3       12.75       17.11      0.94 o
   0   1   3      258.18      351.74     14.38 o
   1   1   3     1930.89     2495.66    116.93 o
   2   1   3      924.55     1288.12     85.75 o
   3   1   3       93.02      108.90      5.38 o
   4   1   3      852.29     1550.82     86.47 o
   5   1   3      475.04      810.02     90.85 o
   6   1   3      136.16      120.06      6.28 o
   7   1   3       93.98      133.73      3.86 o
   8   1   3      157.84      187.05      4.57 o
   9   1   3       43.53       47.31      1.44 o
  10   1   3       12.24       17.88      0.84 o
  11   1   3      180.98      201.45      4.69 o
  12   1   3       90.00       92.01      2.37 o
  13   1   3        4.57        6.30      0.60 o
  14   1   3       28.47       30.79      1.11 o
  15   1   3        6.30        6.15      0.55 o
  16   1   3        8.98        6.57      1.05 o
 -16   2   3       28.91       18.46      1.87 o
 -15   2   3        0.12        0.52      0.41 o
 -14   2   3        4.76        4.89      0.57 o
 -13   2   3       85.91       93.88      2.46 o
 -12   2   3      117.18      140.21      3.34 o
 -11   2   3      114.59      143.46      3.50 o
 -10   2   3      491.59      558.85     13.56 o
  -9   2   3      265.01      279.44      7.35 o
  -8   2   3       30.52       28.33      1.82 o
  -7   2   3      149.19       83.58      2.76 o
  -6   2   3     1189.19      893.25     69.46 o
  -5   2   3     1214.04     1228.84     79.14 o
  -4   2   3      272.19      361.55     28.27 o
  -3   2   3       46.44       46.86      3.71 o
  -2   2   3       16.34       26.41      1.88 o
  -1   2   3      365.89      462.68     16.15 o
   0   2   3     1697.60     1919.94     66.77 o
   1   2   3      263.80      297.64     11.57 o
   2   2   3       94.76      124.67      6.35 o
   3   2   3     4269.64     4793.21    210.21 o
   4   2   3     1786.13     2144.17    175.13 o
   5   2   3      380.26      613.29     69.46 o
   6   2   3      846.67      869.19     29.43 o
   7   2   3      625.91      620.13     27.24 o
   8   2   3      279.33      345.15     12.03 o
   9   2   3        2.60        5.16      0.61 o
  10   2   3      107.01      127.11      3.28 o
  11   2   3       82.58       87.00      2.29 o
  12   2   3        4.00        7.37      0.59 o
  13   2   3      162.11      168.81      3.97 o
  14   2   3       12.47       13.32      0.70 o
  15   2   3      180.28      161.74      4.00 o
 -16   3   3       17.24       19.69      2.33 o
 -15   3   3        5.59        6.21      0.57 o
 -14   3   3        1.02        1.90      0.48 o
 -13   3   3      166.30      188.03      4.58 o
 -12   3   3       14.47       18.33      1.03 o
 -11   3   3        3.03        7.25      1.01 o
 -10   3   3     1563.33     1610.48     38.06 o
  -9   3   3      413.48      398.66     10.36 o
  -8   3   3      251.57      223.55      7.53 o
  -7   3   3       47.67       41.33      1.96 o
  -6   3   3      610.60      532.36     18.28 o
  -5   3   3       51.98       46.50      3.40 o
  -4   3   3     1446.64     1501.85     75.15 o
  -3   3   3     1241.26     1304.35     65.87 o
  -2   3   3      549.66      730.35     31.65 o
  -1   3   3      136.72      113.51      4.62 o
   0   3   3     2728.55     2989.10    114.55 o
   1   3   3      198.12      237.98     10.59 o
   2   3   3     2146.32     2464.99    107.52 o
   3   3   3     1014.96     1170.13     78.42 o
   4   3   3       43.54       73.06     11.01 o
   5   3   3        7.81        9.89      0.83 o
   6   3   3     1340.38     1179.17     28.80 o
   7   3   3     1358.12     1197.69     36.29 o
   8   3   3        1.09        1.19      0.46 o
   9   3   3      401.34      382.62      9.42 o
  10   3   3       79.98       85.66      2.31 o
  11   3   3        9.71        9.97      0.70 o
  12   3   3       65.96       63.68      1.86 o
  13   3   3       68.03       69.97      1.94 o
  14   3   3       86.65       75.16      2.21 o
  15   3   3       25.33       19.32      0.88 o
 -15   4   3      102.16      112.06      3.54 o
 -14   4   3       50.36       60.68      2.83 o
 -13   4   3        1.58        1.67      0.54 o
 -12   4   3      366.87      396.29     11.79 o
 -11   4   3       54.03       62.22      2.97 o
 -10   4   3        5.92       10.02      1.05 o
  -9   4   3     2057.97     1899.75     52.54 o
  -8   4   3        1.24        2.44      0.79 o
  -7   4   3      425.37      366.94     11.52 o
  -6   4   3        3.60        2.92      0.59 o
  -5   4   3     1156.88      870.48     27.46 o
  -4   4   3      156.84      125.16      4.44 o
  -3   4   3     1565.37     1374.75     77.33 o
  -2   4   3      344.07      295.55     19.71 o
  -1   4   3     2330.72     2631.01    133.09 o
   0   4   3        2.56        3.47      0.85 o
   1   4   3       94.34       70.34      5.48 o
   2   4   3      960.77     1043.60    118.59 o
   3   4   3     1964.05     1644.28     91.22 o
   4   4   3     3348.01     2959.62     75.95 o
   5   4   3      949.06      867.38     19.24 o
   6   4   3      345.89      324.14      8.21 o
   7   4   3      325.43      318.86      8.15 o
   8   4   3     1367.14     1233.77     40.64 o
   9   4   3       96.11       93.75      2.87 o
  10   4   3       97.62       99.24      2.71 o
  11   4   3      189.43      191.28      4.69 o
  12   4   3       31.68       32.81      1.20 o
  13   4   3       44.18       42.94      1.36 o
  14   4   3        1.09        0.47      0.45 o
  15   4   3      236.50      208.03      9.16 o
 -15   5   3        1.80        1.77      0.73 o
 -14   5   3        0.95        1.06      0.46 o
 -13   5   3      301.62      320.06     10.77 o
 -12   5   3       86.57       93.17      4.19 o
 -11   5   3      384.36      403.16     10.64 o
 -10   5   3      407.98      407.27     10.73 o
  -9   5   3       44.50       46.97      2.42 o
  -8   5   3      451.37      383.85     12.58 o
  -7   5   3       19.27       17.78      1.37 o
  -6   5   3      319.06      291.61      7.95 o
  -5   5   3      580.00      522.05     13.97 o
  -4   5   3       53.24       40.77      1.32 o
  -3   5   3       47.36       40.56      1.22 o
  -2   5   3       46.54       53.73      1.55 o
  -1   5   3      862.92      783.97     21.06 o
   0   5   3     1641.67     1432.75     37.79 o
   1   5   3     1655.48     1360.68     35.68 o
   2   5   3       47.48       34.10      1.46 o
   3   5   3     1237.23     1016.42     23.21 o
   4   5   3     3058.76     2581.55     55.94 o
   5   5   3      227.35      183.34      4.38 o
   6   5   3       31.05       41.65      2.28 o
   7   5   3      109.10      104.77      4.30 o
   8   5   3      114.91      112.34      3.65 o
   9   5   3      270.01      243.31      8.94 o
  10   5   3       43.33       43.79      1.50 o
  11   5   3      125.45      124.04      3.08 o
  12   5   3      204.95      187.37      4.40 o
  13   5   3        2.53        4.58      0.53 o
  14   5   3       64.50       67.35      2.31 o
 -14   6   3      230.37      181.93      9.45 o
 -13   6   3       22.98       19.54      0.99 o
 -12   6   3       20.25       22.86      1.17 o
 -11   6   3       40.95       42.75      1.91 o
 -10   6   3      131.19      133.73      4.20 o
  -9   6   3      628.86      651.18     24.66 o
  -8   6   3      157.99      152.67      5.69 o
  -7   6   3      620.86      581.45     16.60 o
  -6   6   3      240.11      216.67      6.13 o
  -5   6   3       63.93       65.48      2.13 o
  -4   6   3        0.96        2.17      0.63 o
  -3   6   3        9.37        9.39      0.61 o
  -2   6   3       54.00       49.88      1.39 o
  -1   6   3       68.35       61.40      1.61 o
   0   6   3     1163.83      984.38     21.47 o
   1   6   3       38.88       34.98      1.13 o
   2   6   3      360.09      336.07      7.60 o
   3   6   3     1478.20     1306.07     28.79 o
   4   6   3      134.29      140.77      3.42 o
   5   6   3      111.93       98.93      2.57 o
   6   6   3      695.50      613.01     14.99 o
   7   6   3       61.83       71.15      2.99 o
   8   6   3        1.12        4.36      0.71 o
   9   6   3       29.49       24.01      1.17 o
  10   6   3       37.07       42.28      1.56 o
  11   6   3      136.08      123.02      3.33 o
  12   6   3      311.69      305.93      7.48 o
  13   6   3       26.92       30.16      1.26 o
 -13   7   3       48.20       59.09      2.19 o
 -12   7   3        0.42        0.30      0.44 o
 -11   7   3       32.15       39.95      1.66 o
 -10   7   3      102.37      119.55      4.05 o
  -9   7   3        8.37        9.61      1.01 o
  -8   7   3        0.83        1.75      0.79 o
  -7   7   3       33.50       39.06      1.83 o
  -6   7   3        5.65        4.95      0.76 o
  -5   7   3        7.39        8.23      0.78 o
  -4   7   3       99.22       98.77      3.06 o
  -3   7   3      113.56      111.82      3.56 o
  -2   7   3      106.37       99.53      2.81 o
  -1   7   3      319.84      297.15      6.69 o
   0   7   3        2.78        3.03      0.51 o
   1   7   3      214.67      209.90      5.23 o
   2   7   3       66.19       65.97      1.90 o
   3   7   3        0.40        0.69      0.49 o
   4   7   3        4.43        4.55      0.61 o
   5   7   3      222.28      223.54      6.12 o
   6   7   3        4.08        4.19      0.72 o
   7   7   3      120.91       93.78      3.07 o
   8   7   3       42.33       36.48      1.77 o
   9   7   3      125.57      113.08      3.41 o
  10   7   3       49.59       44.25      1.68 o
  11   7   3        0.17        0.83      0.46 o
  12   7   3        1.95        2.52      0.45 o
  13   7   3        1.70        2.43      0.64 o
 -12   8   3      100.63       90.83      3.90 o
 -11   8   3       77.06       70.71      2.36 o
 -10   8   3       96.38      116.85      5.57 o
  -9   8   3        7.03        7.70      0.99 o
  -8   8   3      103.86      108.22      6.99 o
  -7   8   3       56.53       55.53      2.47 o
  -6   8   3       12.98       14.95      1.16 o
  -5   8   3        3.96        5.84      0.91 o
  -4   8   3        8.66        7.86      0.91 o
  -3   8   3      125.12      122.24      3.67 o
  -2   8   3       76.39       74.95      2.48 o
  -1   8   3        0.76        1.01      0.55 o
   0   8   3        0.11        2.15      1.02 o
   1   8   3       20.15       18.85      0.94 o
   2   8   3       81.26       89.10      2.48 o
   3   8   3       60.91       67.47      2.25 o
   4   8   3      217.71      231.26      7.74 o
   5   8   3       11.68        9.90      1.14 o
   6   8   3       54.28       55.46      2.19 o
   7   8   3       36.60       37.85      1.63 o
   8   8   3      221.73      197.87      7.23 o
   9   8   3      104.93       99.26      3.20 o
  10   8   3        3.31        2.10      0.51 o
  11   8   3        0.46        0.63      0.39 o
  12   8   3       31.73       24.35      2.96 o
 -10   9   3        0.06        0.88      0.64 o
  -9   9   3        1.60        3.01      0.77 o
  -8   9   3        0.15        0.00      0.59 o
  -7   9   3       27.38       28.23      2.27 o
  -6   9   3        2.40        2.49      0.94 o
  -5   9   3        0.30        0.89      0.65 o
  -4   9   3       29.96       30.09      1.86 o
  -3   9   3        1.17        1.17      0.71 o
  -2   9   3        2.71        2.15      0.72 o
  -1   9   3      173.18      189.79      5.73 o
   0   9   3       11.55       12.09      0.96 o
   1   9   3       41.32       41.86      1.66 o
   2   9   3       56.22       62.58      2.62 o
   3   9   3      431.31      444.44     14.97 o
   4   9   3      138.03      146.79      5.03 o
   5   9   3        4.63        3.96      0.74 o
   6   9   3        8.91        8.65      0.97 o
   7   9   3       76.80       75.02      2.85 o
   8   9   3       17.15       11.87      1.07 o
   9   9   3        0.59        0.65      0.54 o
  10   9   3        2.24        2.40      0.50 o
  -9  10   3       30.63       27.67      2.44 o
  -8  10   3        0.38        0.00      0.91 o
  -7  10   3       18.19       21.55      1.77 o
  -6  10   3        3.61        3.30      1.14 o
  -5  10   3       26.76       27.93      2.00 o
  -4  10   3       18.74       16.45      1.33 o
  -3  10   3       91.05      111.07      4.82 o
  -2  10   3      145.81      170.61      5.72 o
  -1  10   3      291.20      302.13      9.53 o
   0  10   3        0.03        0.96      0.65 o
   1  10   3       69.24       78.69      3.25 o
   2  10   3      125.96      137.99      5.78 o
   3  10   3       14.09       14.67      1.24 o
   4  10   3      278.48      285.25      9.94 o
   5  10   3       54.47       61.94      2.65 o
   6  10   3        1.64        2.51      0.60 o
   7  10   3       56.75       46.18      2.48 o
   8  10   3       69.34       62.49      3.32 o
  -6  11   3       90.05      132.84      9.32 o
  -5  11   3       74.58       95.94      7.03 o
  -4  11   3       16.69       16.02      1.45 o
  -3  11   3      113.43      129.96      9.11 o
  -2  11   3       57.90       65.04      4.62 o
  -1  11   3        0.46        0.61      0.91 o
   0  11   3       35.96       33.86      2.45 o
   1  11   3        1.55        1.98      0.82 o
   2  11   3       49.36       55.74      2.78 o
   3  11   3       47.54       47.00      2.90 o
   4  11   3        3.29        2.73      0.78 o
   5  11   3        0.09        0.23      0.61 o
   6  11   3       26.18       24.87      5.51 o
   0  12   3       37.65       24.78      3.18 o
 -16   0   4        7.27        7.49      1.12 o
 -15   0   4       57.31       50.72      2.35 o
 -14   0   4       20.22       19.51      1.16 o
 -13   0   4       76.94       88.11      3.12 o
 -12   0   4      307.50      331.23      9.94 o
 -11   0   4      191.20      229.38      7.18 o
 -10   0   4      358.83      408.72     12.24 o
  -9   0   4      235.96      283.47     11.53 o
  -8   0   4     1100.50     1035.65     58.10 o
  -7   0   4      353.83      275.38     14.97 o
  -6   0   4       74.05       66.17      5.43 o
  -3   0   4      578.22      508.25     57.18 o
  -2   0   4      868.28     1060.74    102.39 o
  -1   0   4     1037.12     1268.10     83.25 o
   0   0   4     1603.89     2111.56    234.64 o
   1   0   4     4595.13     6366.23    704.56 o
   2   0   4      221.99      335.87     27.74 o
   4   0   4      900.30     1513.10    168.57 o
   5   0   4       23.32       26.90      1.61 o
   6   0   4      988.43      964.55     39.28 o
   7   0   4     1485.11     1782.77     68.93 o
   8   0   4      180.63      195.77     11.78 o
   9   0   4      585.25      622.17     21.90 o
  10   0   4     1725.15     1876.51     64.64 o
  11   0   4       21.05       23.23      1.68 o
  12   0   4      217.99      211.33      7.86 o
  13   0   4      147.74      144.04      5.02 o
  14   0   4       24.34       20.43      1.25 o
  15   0   4       17.40        9.52      0.96 o
 -16   1   4       80.61       66.86      3.18 o
 -15   1   4       47.33       42.59      1.38 o
 -14   1   4       70.87       78.76      2.03 o
 -13   1   4       12.14       17.27      0.85 o
 -12   1   4        9.51       13.64      0.87 o
 -11   1   4      180.14      213.88      4.75 o
 -10   1   4       68.89       80.68      2.21 o
  -9   1   4      824.65      919.49     22.03 o
  -8   1   4      178.67      161.16      7.02 o
  -7   1   4     1606.64     1290.12     45.80 o
  -6   1   4      859.20      632.23     15.64 o
  -5   1   4       88.97       94.46      5.46 o
  -4   1   4     1364.38     1219.80    135.53 o
  -3   1   4       62.29      111.71     13.55 o
  -2   1   4      268.51      299.13     19.89 o
  -1   1   4        4.90       12.51      0.92 o
   0   1   4      516.72      768.01     43.91 o
   1   1   4      663.65      881.04     61.98 o
   2   1   4      519.50      791.07     78.88 o
   3   1   4      255.50      347.23     28.45 o
   4   1   4      836.58     1514.54    118.97 o
   5   1   4       17.54       12.30      0.66 o
   6   1   4      405.17      336.24      8.79 o
   7   1   4       85.76       86.82      4.02 o
   8   1   4     1608.03     1812.28     48.90 o
   9   1   4       40.80       43.42      1.63 o
  10   1   4       61.50       64.56      2.06 o
  11   1   4      442.63      468.87     11.76 o
  12   1   4       30.77       32.69      1.29 o
  13   1   4      184.82      181.77      4.77 o
  14   1   4       64.60       62.60      1.98 o
  15   1   4       13.94       11.68      0.69 o
 -15   2   4       73.78       73.94      2.27 o
 -14   2   4        4.45        2.20      0.52 o
 -13   2   4        3.78        3.91      0.58 o
 -12   2   4      124.57      111.37      3.18 o
 -11   2   4        4.17        4.51      0.63 o
 -10   2   4       94.41      101.19      3.29 o
  -9   2   4        1.83        2.72      0.70 o
  -8   2   4     1132.11      873.39     24.44 o
  -7   2   4        6.83       10.03      1.09 o
  -6   2   4     1828.72     1354.17     29.20 o
  -5   2   4     1858.76     1395.84     37.55 o
  -4   2   4       88.48       85.56     10.59 o
  -3   2   4      314.11      272.34     31.13 o
  -2   2   4      229.96      207.68      8.07 o
  -1   2   4     3239.01     3579.27    136.46 o
   0   2   4      206.70      234.14     10.37 o
   1   2   4      399.20      457.86     23.79 o
   2   2   4        6.16       18.42      2.35 o
   3   2   4       64.86      147.70     19.27 o
   4   2   4     1620.52     1501.82     43.10 o
   5   2   4      514.07      460.10     10.44 o
   6   2   4      548.59      515.86     12.60 o
   7   2   4      261.16      251.64      9.00 o
   8   2   4      511.40      527.05     14.66 o
   9   2   4      170.92      208.16      5.57 o
  10   2   4        2.45        5.46      0.79 o
  11   2   4      123.41      140.03      3.63 o
  12   2   4      304.76      316.38      7.27 o
  13   2   4       64.26       68.42      2.12 o
  14   2   4      169.98      151.19      4.37 o
  15   2   4      191.58      165.54      5.00 o
 -15   3   4        0.18        1.58      0.47 o
 -14   3   4       26.45       26.90      1.10 o
 -13   3   4      111.46      114.37      4.39 o
 -12   3   4       80.90       84.52      2.85 o
 -11   3   4       70.25       83.76      3.16 o
 -10   3   4      194.94      232.90      7.84 o
  -9   3   4       18.87       27.46      2.13 o
  -8   3   4       51.26       53.23      3.32 o
  -7   3   4      347.75      263.07      6.66 o
  -6   3   4      108.44       77.86      2.14 o
  -5   3   4        0.08        1.90      0.59 o
  -4   3   4     2217.39     1871.34     53.66 o
  -3   3   4      129.99      128.56      6.02 o
  -2   3   4       28.57       31.34      4.87 o
  -1   3   4       11.92       26.89      4.45 o
   0   3   4     1321.13     1600.28    105.79 o
   1   3   4     1248.70     1650.11    184.88 o
   2   3   4       67.38       75.13      5.12 o
   3   3   4      904.76      883.28     24.01 o
   4   3   4      209.29      177.90      4.64 o
   5   3   4      725.46      697.54     14.77 o
   6   3   4      150.26      124.77      3.30 o
   7   3   4       35.70       32.91      1.42 o
   8   3   4       23.44       20.09      1.40 o
   9   3   4      100.29       99.89      2.80 o
  10   3   4       65.00       74.78      2.13 o
  11   3   4       92.73       97.01      2.58 o
  12   3   4       16.28       13.52      0.77 o
  13   3   4      283.88      317.82      8.79 o
  14   3   4       22.34       22.46      0.96 o
  15   3   4        0.27        0.00      0.51 o
 -15   4   4        0.03        0.32      0.41 o
 -14   4   4        1.80        1.12      0.52 o
 -13   4   4       24.27       27.22      1.23 o
 -12   4   4       41.11       45.00      1.67 o
 -11   4   4       82.05       92.03      2.92 o
 -10   4   4        1.66        2.50      0.67 o
  -9   4   4      109.56      103.82      5.71 o
  -8   4   4     1073.15      877.55     24.81 o
  -7   4   4       49.84       41.09      1.49 o
  -6   4   4       60.37       51.89      1.68 o
  -5   4   4       78.78       79.57      2.54 o
  -4   4   4       44.19       41.80      1.25 o
  -3   4   4      120.15      110.11      2.80 o
  -2   4   4        8.37        7.60      0.61 o
  -1   4   4       12.32       20.23      0.91 o
   0   4   4      253.11      249.07      7.03 o
   1   4   4       44.85       34.90      1.33 o
   2   4   4       21.76       30.40      1.12 o
   3   4   4       37.29       46.81      1.36 o
   4   4   4     1983.77     1793.71     39.95 o
   5   4   4      348.65      324.66      7.34 o
   6   4   4       70.20       62.99      2.10 o
   7   4   4       13.90       19.11      1.10 o
   8   4   4        5.36        6.85      0.60 o
   9   4   4      121.13      128.53      3.90 o
  10   4   4      481.46      499.25     11.35 o
  11   4   4       30.41       28.00      1.20 o
  12   4   4       88.00       78.47      2.28 o
  13   4   4       16.86       16.33      0.86 o
  14   4   4       12.13        7.18      0.54 o
 -14   5   4       12.27       10.99      1.01 o
 -13   5   4        0.67        0.59      0.53 o
 -12   5   4        0.09        1.93      0.56 o
 -11   5   4        6.60        7.16      0.84 o
 -10   5   4      194.50      186.77      9.36 o
  -9   5   4       40.78       49.14      2.65 o
  -8   5   4        3.57        6.53      1.14 o
  -7   5   4        1.73        2.72      0.70 o
  -6   5   4      118.35       96.07      2.95 o
  -5   5   4       23.29       16.95      0.92 o
  -4   5   4      664.29      580.49     14.70 o
  -3   5   4       67.48       54.66      1.49 o
  -2   5   4       29.95       25.50      0.95 o
  -1   5   4      118.63       97.36      2.61 o
   0   5   4      297.50      332.70      7.74 o
   1   5   4       65.79       65.45      1.72 o
   2   5   4       94.67      107.51      2.64 o
   3   5   4     1228.81     1121.63     24.08 o
   4   5   4        7.91        7.59      0.50 o
   5   5   4       52.22       59.14      1.71 o
   6   5   4      465.87      478.51     11.53 o
   7   5   4        7.46        9.68      0.87 o
   8   5   4       17.86       17.53      1.00 o
   9   5   4       83.91       96.84      4.09 o
  10   5   4        1.16        1.85      0.48 o
  11   5   4       70.44       69.53      2.13 o
  12   5   4        7.97       11.97      0.77 o
  13   5   4       31.10       32.62      1.29 o
  14   5   4        0.08        0.00      0.56 o
 -13   6   4       16.11       12.43      0.88 o
 -12   6   4        9.47        6.63      0.72 o
 -11   6   4        3.96        6.82      0.81 o
 -10   6   4        5.71        7.70      1.04 o
  -9   6   4      595.04      594.04     18.82 o
  -8   6   4      479.58      468.26     19.94 o
  -7   6   4      133.28      141.06      5.34 o
  -6   6   4        1.73        1.63      0.65 o
  -5   6   4       92.84       83.43      2.82 o
  -4   6   4       38.32       48.06      1.84 o
  -3   6   4       11.21        7.61      0.56 o
  -2   6   4       15.59        9.78      0.73 o
  -1   6   4       68.94       58.77      1.68 o
   0   6   4      586.25      567.48     13.25 o
   1   6   4       18.19       21.08      0.88 o
   2   6   4      487.47      451.39     11.03 o
   3   6   4      234.35      220.42      5.40 o
   4   6   4        0.30        2.44      0.49 o
   5   6   4      219.95      224.98      5.21 o
   6   6   4      171.88      183.63      5.29 o
   7   6   4       52.59       59.08      2.12 o
   8   6   4       29.66       25.11      1.41 o
   9   6   4      143.82      142.48      5.07 o
  10   6   4        5.58        4.69      0.61 o
  11   6   4        0.83        1.54      0.48 o
  12   6   4       20.72       18.67      0.97 o
  13   6   4        4.63        3.83      0.65 o
 -12   7   4        7.99        8.95      0.72 o
 -11   7   4       70.76       77.88      3.24 o
 -10   7   4       40.47       41.82      1.88 o
  -9   7   4        3.03        4.39      0.94 o
  -8   7   4      800.28      831.89     25.92 o
  -7   7   4       13.86       17.34      1.49 o
  -6   7   4       68.80       71.50      2.86 o
  -5   7   4        9.59       13.27      1.08 o
  -4   7   4        3.53        3.36      0.70 o
  -3   7   4      144.99      120.08      3.66 o
  -2   7   4      960.32      861.34     22.63 o
  -1   7   4      485.47      442.79     10.41 o
   0   7   4      417.07      420.47      9.90 o
   1   7   4      709.60      686.36     16.56 o
   2   7   4      315.02      320.12      7.68 o
   3   7   4      111.13      101.45      2.89 o
   4   7   4     2016.26     2055.34     47.42 o
   5   7   4      821.95      829.03     21.52 o
   6   7   4        0.82        1.05      0.76 o
   7   7   4       21.12       24.59      1.42 o
   8   7   4      100.69      101.00      4.01 o
   9   7   4       18.00       20.97      1.06 o
  10   7   4       29.06       31.34      1.36 o
  11   7   4       36.79       39.95      1.41 o
  12   7   4       10.11        9.98      0.78 o
 -11   8   4        1.65        3.85      0.74 o
 -10   8   4       29.35       32.35      1.74 o
  -9   8   4      289.01      309.50     15.85 o
  -8   8   4       94.85       92.25      5.52 o
  -7   8   4        1.65        2.01      1.00 o
  -6   8   4       40.98       43.86      2.59 o
  -5   8   4       71.07       80.67      3.06 o
  -4   8   4        8.64       10.92      1.26 o
  -3   8   4      184.59      175.04      5.46 o
  -2   8   4       36.22       48.17      2.00 o
  -1   8   4       39.54       40.69      1.55 o
   0   8   4      457.71      453.31     11.60 o
   1   8   4      129.57      134.72      3.68 o
   2   8   4      592.77      597.74     14.60 o
   3   8   4      331.41      352.90      8.83 o
   4   8   4      299.20      335.03      9.81 o
   5   8   4      215.98      219.84      7.63 o
   6   8   4       13.75       12.74      1.16 o
   7   8   4      122.08      118.39      4.47 o
   8   8   4       45.26       44.68      1.94 o
   9   8   4       36.21       44.82      1.74 o
  10   8   4       18.70       20.19      0.95 o
  11   8   4        0.06        0.37      0.60 o
 -10   9   4        1.55        2.04      0.84 o
  -9   9   4       57.06       64.60      4.41 o
  -8   9   4        2.96        5.66      1.22 o
  -7   9   4       13.75       13.64      1.31 o
  -6   9   4      113.97      124.75      7.01 o
  -5   9   4       11.20        9.57      1.13 o
  -4   9   4      390.24      423.73     13.36 o
  -3   9   4       85.40       85.86      3.06 o
  -2   9   4       74.24       78.35      2.81 o
  -1   9   4       83.01       99.96      3.94 o
   0   9   4       79.66       91.12      3.61 o
   1   9   4      102.61      107.95      3.85 o
   2   9   4       22.91       22.57      1.23 o
   3   9   4      246.50      238.60      8.60 o
   4   9   4       18.09       17.97      1.38 o
   5   9   4       81.35      100.45      3.78 o
   6   9   4      322.85      337.94     10.89 o
   7   9   4       94.01       80.59      5.33 o
   8   9   4       58.93       58.43      2.45 o
   9   9   4        2.53        1.85      0.51 o
  -8  10   4       20.74       22.07      1.96 o
  -7  10   4       30.63       30.47      2.27 o
  -6  10   4        5.73       11.16      1.42 o
  -5  10   4      255.68      321.26     14.77 o
  -4  10   4        7.35        8.48      1.00 o
  -3  10   4       14.05       19.53      1.85 o
  -2  10   4      110.86      124.07      4.37 o
  -1  10   4        0.20        0.70      0.78 o
   0  10   4       56.36       68.93      2.71 o
   1  10   4        2.51        3.86      0.87 o
   2  10   4       93.64      101.07      5.21 o
   3  10   4       11.16       13.06      1.16 o
   4  10   4       31.15       34.74      1.79 o
   5  10   4        2.36        2.99      0.72 o
   6  10   4        4.30        4.99      0.84 o
   7  10   4       38.73       32.73      2.13 o
  -5  11   4       16.56       23.28      2.90 o
  -4  11   4        0.30        0.90      1.06 o
  -3  11   4        6.01        6.78      1.25 o
  -2  11   4       16.44       13.68      1.21 o
  -1  11   4       11.59       13.53      1.24 o
   0  11   4       30.87       28.89      2.42 o
   1  11   4      164.26      165.09      6.58 o
   2  11   4       11.49       12.20      1.16 o
   3  11   4        8.22        7.39      1.25 o
   4  11   4       20.12       22.61      1.84 o
 -15   1   5       11.06       13.45      0.75 o
 -14   1   5       23.97       28.79      1.14 o
 -13   1   5       47.73       45.62      1.60 o
 -12   1   5        0.71        0.81      0.53 o
 -11   1   5      210.52      223.08      5.76 o
 -10   1   5        1.72        1.23      0.59 o
  -9   1   5      110.15      106.52      4.57 o
  -8   1   5      128.66      131.57      6.30 o
  -7   1   5       34.79       34.08      1.41 o
  -6   1   5      609.98      544.93     12.27 o
  -5   1   5      167.30      153.38      3.80 o
  -4   1   5      231.57      213.02      5.51 o
  -3   1   5     1056.33      939.29     32.26 o
  -2   1   5     3359.79     3007.04    150.99 o
  -1   1   5      687.41      836.28     94.24 o
   0   1   5      190.68      274.07     22.98 o
   1   1   5      303.62      298.22     14.59 o
   2   1   5      775.86      795.59     27.29 o
   3   1   5      401.30      367.37      9.30 o
   4   1   5       49.92       57.76      1.52 o
   5   1   5      790.17      798.55     16.70 o
   6   1   5        9.05       13.84      1.27 o
   7   1   5      191.79      188.77      6.76 o
   8   1   5     1039.50     1151.84     31.57 o
   9   1   5       63.43       74.82      2.46 o
  10   1   5       72.35       94.91      2.88 o
  11   1   5        7.89        5.45      0.63 o
  12   1   5        6.49        6.36      0.61 o
  13   1   5      161.93      167.15      4.22 o
  14   1   5       17.87       16.64      0.76 o
 -15   2   5       27.52       23.10      1.55 o
 -14   2   5        2.32        3.09      0.50 o
 -13   2   5      137.45      163.21      4.18 o
 -12   2   5       11.36       16.92      0.99 o
 -11   2   5       25.33       28.32      1.37 o
 -10   2   5       26.95       21.86      1.26 o
  -9   2   5        2.62        2.15      0.73 o
  -8   2   5        4.62        5.20      0.97 o
  -7   2   5       32.93       28.99      1.24 o
  -6   2   5      518.19      416.15     11.14 o
  -5   2   5      222.76      191.40      4.97 o
  -4   2   5      880.90      768.24     18.73 o
  -3   2   5       65.34       42.17      1.51 o
  -2   2   5       76.76       77.91      2.82 o
  -1   2   5      473.77      432.32     13.91 o
   0   2   5      172.66      195.85      6.74 o
   1   2   5      147.06      153.92      4.47 o
   2   2   5     1073.43     1089.17     26.73 o
   3   2   5        1.93        1.73      0.41 o
   4   2   5      842.17      894.86     20.25 o
   5   2   5       24.05       24.94      0.95 o
   6   2   5      580.31      562.80     12.26 o
   7   2   5      443.85      426.47     15.13 o
   8   2   5       17.62       19.94      1.72 o
   9   2   5      257.10      285.32      7.54 o
  10   2   5        6.65        9.10      0.81 o
  11   2   5        0.16        1.01      0.54 o
  12   2   5        9.74       12.76      0.78 o
  13   2   5        1.01        1.08      0.41 o
  14   2   5       53.49       42.87      1.49 o
 -15   3   5       64.12       63.01      7.20 o
 -14   3   5       49.72       45.18      1.60 o
 -13   3   5       20.66       25.24      1.20 o
 -12   3   5       12.95       15.90      0.98 o
 -11   3   5       35.34       28.25      1.39 o
 -10   3   5      156.47      191.94      5.54 o
  -9   3   5      367.59      386.05     13.98 o
  -8   3   5        3.25        4.20      0.80 o
  -7   3   5      711.92      590.90     14.75 o
  -6   3   5      401.82      301.68      6.87 o
  -5   3   5       28.90       27.58      1.01 o
  -4   3   5      819.64      673.56     15.98 o
  -3   3   5      391.39      296.87      7.07 o
  -2   3   5      365.52      358.35      9.50 o
  -1   3   5      241.46      242.31      6.56 o
   0   3   5       13.63        8.58      0.52 o
   1   3   5      599.49      608.78     14.77 o
   2   3   5     1813.34     1638.02     39.37 o
   3   3   5     2148.96     1932.30     43.64 o
   4   3   5      356.78      354.37      7.23 o
   5   3   5      121.25      129.34      3.17 o
   6   3   5     1052.82     1022.35     24.51 o
   7   3   5       39.72       50.27      1.83 o
   8   3   5       17.16       16.13      1.05 o
   9   3   5      633.43      698.95     18.42 o
  10   3   5      304.53      325.14      8.46 o
  11   3   5        0.76        3.17      0.66 o
  12   3   5      161.92      170.62      4.35 o
  13   3   5      315.23      313.58      8.64 o
  14   3   5       23.18       22.06      1.18 o
 -14   4   5       27.99       33.19      1.47 o
 -13   4   5       46.65       53.91      2.16 o
 -12   4   5       52.77       50.35      1.92 o
 -11   4   5      162.64      197.81      6.36 o
 -10   4   5       61.35       83.52      3.76 o
  -9   4   5      198.31      203.26      8.60 o
  -8   4   5      387.21      329.27      9.09 o
  -7   4   5        7.54        8.36      0.85 o
  -6   4   5      654.70      516.81     12.41 o
  -5   4   5      297.18      224.18      5.41 o
  -4   4   5        4.82        2.89      0.49 o
  -3   4   5      335.23      337.75      8.46 o
  -2   4   5      135.57      106.57      2.75 o
  -1   4   5      162.70      128.26      3.23 o
   0   4   5       81.64       95.91      2.43 o
   1   4   5      779.86      683.52     15.41 o
   2   4   5      680.35      603.53     14.11 o
   3   4   5       23.85       27.84      1.00 o
   4   4   5      276.68      287.51      6.61 o
   5   4   5     1002.05     1005.51     22.71 o
   6   4   5      373.99      371.24     10.43 o
   7   4   5       45.51       36.29      1.89 o
   8   4   5      102.53      109.76      5.80 o
   9   4   5      385.59      380.33     11.95 o
  10   4   5      157.28      189.17      4.92 o
  11   4   5      160.98      158.80      4.16 o
  12   4   5       73.71       75.50      2.32 o
  13   4   5       12.60       14.22      0.76 o
 -14   5   5       93.63       72.64      6.14 o
 -13   5   5       21.36       24.52      1.72 o
 -12   5   5      136.81      156.49      6.44 o
 -11   5   5       32.23       40.24      1.79 o
 -10   5   5       69.95       80.70      3.20 o
  -9   5   5       37.77       40.58      2.14 o
  -8   5   5      554.89      488.40     15.03 o
  -7   5   5      853.24      736.74     20.39 o
  -6   5   5      302.61      260.03      6.90 o
  -5   5   5      579.32      483.96     12.68 o
  -4   5   5      126.37       97.47      2.72 o
  -3   5   5      260.73      224.70      5.16 o
  -2   5   5      946.47      833.76     19.21 o
  -1   5   5      198.40      196.07      4.78 o
   0   5   5       93.30       86.73      2.34 o
   1   5   5      472.53      479.69     11.24 o
   2   5   5       18.39       20.73      0.86 o
   3   5   5       75.68       81.40      2.23 o
   4   5   5      427.77      410.09      9.16 o
   5   5   5     2341.55     2251.55     48.14 o
   6   5   5       89.39      107.88      3.10 o
   7   5   5       65.36       52.02      1.92 o
   8   5   5      514.30      465.74     20.47 o
   9   5   5       80.75       69.54      2.96 o
  10   5   5       77.50       88.89      2.85 o
  11   5   5       10.01        9.86      0.80 o
  12   5   5        7.30        8.52      0.63 o
  13   5   5        1.06        2.00      0.52 o
 -13   6   5       81.98       77.81      4.42 o
 -12   6   5       13.14       14.04      0.95 o
 -11   6   5       37.75       43.21      1.79 o
 -10   6   5      127.50      139.40      4.90 o
  -9   6   5        3.01        2.88      0.95 o
  -8   6   5      269.22      256.80      9.76 o
  -7   6   5       61.56       54.62      2.81 o
  -6   6   5      131.56      124.66      4.37 o
  -5   6   5      153.16      127.48      4.35 o
  -4   6   5        8.80        7.36      0.79 o
  -3   6   5      173.86      166.49      4.46 o
  -2   6   5      130.16      123.50      3.41 o
  -1   6   5     1271.57     1221.33     29.83 o
   0   6   5      270.13      244.93      6.31 o
   1   6   5       54.17       57.74      1.79 o
   2   6   5      206.04      210.65      5.24 o
   3   6   5       18.00       12.18      0.71 o
   4   6   5       42.24       42.28      1.65 o
   5   6   5      246.08      222.76      5.72 o
   6   6   5      733.81      715.16     21.32 o
   7   6   5      196.26      193.20      5.67 o
   8   6   5       30.05       29.48      1.78 o
   9   6   5      120.90      122.55      3.57 o
  10   6   5       52.15       46.55      1.74 o
  11   6   5       17.90       14.94      0.87 o
  12   6   5        0.00        0.00      0.39 o
 -12   7   5       43.11       40.29      2.62 o
 -11   7   5       33.85       33.46      1.62 o
 -10   7   5        8.45        9.26      0.98 o
  -9   7   5        3.37        3.76      1.10 o
  -8   7   5        1.34        0.81      1.14 o
  -7   7   5        6.57       10.76      1.43 o
  -6   7   5        1.05        0.66      0.79 o
  -5   7   5        7.83       11.11      1.12 o
  -4   7   5       33.32       32.49      1.66 o
  -3   7   5        3.99        9.85      1.24 o
  -2   7   5       11.42       11.19      0.78 o
  -1   7   5       56.98       62.90      2.02 o
   0   7   5       48.75       43.83      1.60 o
   1   7   5       56.92       52.87      1.89 o
   2   7   5      298.12      315.14      8.09 o
   3   7   5      528.26      533.89     12.90 o
   4   7   5       53.22       58.29      2.10 o
   5   7   5       96.21      115.83      3.93 o
   6   7   5       80.34       74.78      3.35 o
   7   7   5       23.82       26.84      1.38 o
   8   7   5       34.44       35.22      1.51 o
   9   7   5        0.17        0.95      0.52 o
  10   7   5       31.33       30.54      1.58 o
  11   7   5        3.01        3.04      0.47 o
 -10   8   5        0.01        0.43      0.73 o
  -9   8   5       83.04       76.30      3.38 o
  -8   8   5       64.55       68.72      3.29 o
  -7   8   5        5.58        7.72      1.30 o
  -6   8   5       14.08       17.02      2.19 o
  -5   8   5       41.24       38.11      2.03 o
  -4   8   5        0.42        1.76      0.76 o
  -3   8   5        7.70        8.03      1.10 o
  -2   8   5       57.93       63.33      2.49 o
  -1   8   5       30.39       37.89      1.59 o
   0   8   5        1.54        1.32      0.59 o
   1   8   5       23.78       23.19      1.11 o
   2   8   5       80.73       72.48      2.32 o
   3   8   5       14.16       17.66      1.03 o
   4   8   5       94.11      100.40      3.50 o
   5   8   5        0.96        1.07      0.65 o
   6   8   5      133.05      122.96      5.78 o
   7   8   5       29.86       27.13      1.51 o
   8   8   5        3.90        3.57      0.64 o
   9   8   5        1.04        1.02      0.52 o
  10   8   5       18.03       17.35      1.52 o
  -9   9   5        0.01        0.46      0.76 o
  -8   9   5       46.71       41.64      2.91 o
  -7   9   5       75.67       93.85      4.97 o
  -6   9   5        4.87        4.47      1.73 o
  -5   9   5       38.48       41.72      2.40 o
  -4   9   5       19.50       24.45      2.40 o
  -3   9   5        0.69        0.98      0.76 o
  -2   9   5        4.79        4.53      0.86 o
  -1   9   5       26.11       28.75      1.61 o
   0   9   5        8.97       11.25      0.99 o
   1   9   5       69.56       70.50      2.45 o
   2   9   5       14.18       13.05      1.07 o
   3   9   5        4.93        6.99      0.89 o
   4   9   5        1.42        1.47      0.81 o
   5   9   5      165.25      168.89      7.09 o
   6   9   5        9.29        8.47      0.97 o
   7   9   5        4.41        3.99      0.84 o
   8   9   5        0.62        0.70      0.69 o
  -7  10   5        3.09        6.11      2.18 o
  -6  10   5       99.79      124.54     11.89 o
  -5  10   5       47.05       48.33      5.20 o
  -4  10   5        0.74        0.55      0.88 o
  -3  10   5       72.63       89.82      6.61 o
  -2  10   5       15.28       11.92      1.28 o
  -1  10   5        0.52        0.84      0.71 o
   0  10   5       10.14        9.34      1.00 o
   1  10   5       15.94       16.46      1.88 o
   2  10   5        0.36        0.64      0.97 o
   3  10   5       13.46        9.94      1.24 o
   4  10   5       11.62       17.04      1.43 o
   5  10   5        0.24        0.00      0.92 o
   6  10   5       14.92       12.26      1.25 o
  -2  11   5       14.07       15.81      5.51 o
  -1  11   5        6.68        7.84      1.91 o
   0  11   5        5.77        7.08      1.20 o
   1  11   5       30.58       29.13      4.13 o
   2  11   5       15.43       15.67      1.91 o
 -14   0   6      169.98      159.72      5.83 o
 -13   0   6       62.17       67.69      3.02 o
 -12   0   6      201.28      215.66      8.10 o
 -11   0   6       32.23       31.94      2.17 o
 -10   0   6       11.24        4.73      1.76 o
  -9   0   6       22.02       20.32      1.80 o
  -8   0   6       16.85       12.43      2.30 o
  -7   0   6       51.05       47.51      2.59 o
  -6   0   6      335.96      294.13     12.12 o
  -5   0   6      106.62      118.48      5.03 o
  -4   0   6     1639.74     1381.95     52.96 o
  -3   0   6      793.69      593.79     19.27 o
  -2   0   6      202.30      189.94      6.93 o
  -1   0   6      359.16      347.94     12.92 o
   0   0   6       50.96       44.62      2.30 o
   1   0   6     1036.03      941.28     28.94 o
   2   0   6      108.24      161.96      5.16 o
   3   0   6     3958.73     3615.81    109.34 o
   4   0   6      610.69      567.03     17.63 o
   5   0   6      968.09      976.76     30.00 o
   6   0   6     3419.63     3504.53    129.82 o
   7   0   6      807.56      861.39     35.90 o
   8   0   6      119.34      120.14     11.96 o
   9   0   6      189.38      170.29      6.88 o
  10   0   6       91.15       91.52      4.06 o
  11   0   6       13.00       18.33      1.38 o
  12   0   6      184.98      177.95      6.68 o
  13   0   6       80.41       80.77      3.00 o
 -14   1   6       12.98       14.98      0.77 o
 -13   1   6      114.48      128.35      3.51 o
 -12   1   6        8.84       10.51      0.82 o
 -11   1   6        6.23        3.25      0.68 o
 -10   1   6      195.44      182.47      6.42 o
  -9   1   6        3.76        4.78      0.88 o
  -8   1   6      218.60      188.59      6.74 o
  -7   1   6       49.01       53.75      1.93 o
  -6   1   6       48.14       43.48      1.84 o
  -5   1   6      767.81      636.89     15.95 o
  -4   1   6      549.23      452.04     11.16 o
  -3   1   6      218.13      197.34      4.87 o
  -2   1   6      337.16      286.25      6.64 o
  -1   1   6        2.26        3.26      0.46 o
   0   1   6      163.38      142.31      3.59 o
   1   1   6        1.22        1.86      0.41 o
   2   1   6      308.70      293.04      7.18 o
   3   1   6      196.17      217.38      5.19 o
   4   1   6      432.44      440.29      9.42 o
   5   1   6      551.77      577.57     12.76 o
   6   1   6       17.94       19.14      1.05 o
   7   1   6     1444.71     1408.24     47.20 o
   8   1   6       52.20       46.51      2.26 o
   9   1   6      509.83      529.55     13.57 o
  10   1   6      125.15      135.84      3.83 o
  11   1   6       56.20       54.92      1.88 o
  12   1   6       59.00       53.88      1.75 o
  13   1   6        1.67        2.37      0.41 o
 -14   2   6        5.07        6.37      0.60 o
 -13   2   6       21.75       24.44      1.07 o
 -12   2   6      192.37      236.84      6.96 o
 -11   2   6       69.92       88.37      2.75 o
 -10   2   6      275.56      313.02      8.83 o
  -9   2   6      713.81      746.46     35.41 o
  -8   2   6       47.69       44.80      2.16 o
  -7   2   6      175.82      138.69      3.79 o
  -6   2   6     1590.66     1327.25     29.71 o
  -5   2   6      116.16      106.39      2.87 o
  -4   2   6       34.15       31.93      1.18 o
  -3   2   6      137.87      124.34      3.19 o
  -2   2   6      124.63      112.45      2.94 o
  -1   2   6       94.24       64.23      1.77 o
   0   2   6       20.20       20.55      0.82 o
   1   2   6      938.93      884.13     21.76 o
   2   2   6      541.53      527.20     11.58 o
   3   2   6       32.91       32.58      1.13 o
   4   2   6       42.79       53.28      1.61 o
   5   2   6       42.43       40.11      1.32 o
   6   2   6      139.98      161.51      4.37 o
   7   2   6      978.48      962.88     41.48 o
   8   2   6     1091.49     1082.47     32.64 o
   9   2   6       69.95       75.92      2.59 o
  10   2   6      712.92      697.08     18.26 o
  11   2   6      381.75      373.68      9.52 o
  12   2   6      112.54      113.15      3.02 o
  13   2   6       20.05       17.03      0.80 o
 -14   3   6       11.59       10.83      0.77 o
 -13   3   6        8.67       11.47      0.88 o
 -12   3   6       10.64       11.33      0.90 o
 -11   3   6      191.29      203.99      6.14 o
 -10   3   6        5.96       10.76      1.04 o
  -9   3   6       11.08        9.93      1.06 o
  -8   3   6       32.68       31.07      1.61 o
  -7   3   6      829.22      648.39     16.46 o
  -6   3   6       82.96       80.75      2.61 o
  -5   3   6        4.73        7.14      0.73 o
  -4   3   6       38.17       35.58      1.40 o
  -3   3   6       93.96       86.38      2.59 o
  -2   3   6      149.76      163.63      4.54 o
  -1   3   6       77.41       83.64      2.55 o
   0   3   6      353.30      362.18      9.27 o
   1   3   6      367.20      381.01      9.23 o
   2   3   6      119.49      134.98      3.41 o
   3   3   6       33.19       25.95      1.02 o
   4   3   6        2.69        2.58      0.53 o
   5   3   6       12.62       10.88      0.84 o
   6   3   6      173.05      173.57      5.08 o
   7   3   6      237.45      234.73      8.60 o
   8   3   6       32.23       28.71      1.98 o
   9   3   6      125.00      123.79      3.85 o
  10   3   6      241.53      242.84      6.22 o
  11   3   6       18.50       17.21      0.88 o
  12   3   6       40.50       31.39      1.14 o
  13   3   6       12.50        7.51      0.65 o
 -13   4   6        7.72        9.24      0.74 o
 -12   4   6        1.24        3.54      0.61 o
 -11   4   6        3.06        3.16      0.70 o
 -10   4   6       15.07       21.16      1.47 o
  -9   4   6       79.24       86.90      5.17 o
  -8   4   6      172.69      163.01      6.87 o
  -7   4   6      154.50      147.38      4.21 o
  -6   4   6      285.60      244.42      6.52 o
  -5   4   6        7.55       10.03      1.01 o
  -4   4   6       48.63       53.05      1.92 o
  -3   4   6     1032.16      948.13     23.78 o
  -2   4   6       95.15       85.57      2.65 o
  -1   4   6      127.42      139.33      3.72 o
   0   4   6      205.55      215.81      5.38 o
   1   4   6      182.35      191.85      4.85 o
   2   4   6      152.02      155.97      3.96 o
   3   4   6       84.80       73.63      2.22 o
   4   4   6        2.57        3.12      0.49 o
   5   4   6       56.99       45.83      1.62 o
   6   4   6     1118.02     1087.84     30.32 o
   7   4   6        0.76        2.98      1.15 o
   8   4   6       43.02       48.55      2.71 o
   9   4   6       76.43       72.37      2.43 o
  10   4   6      125.04      115.96      3.36 o
  11   4   6        6.43        6.03      0.74 o
  12   4   6       60.83       45.91      1.91 o
 -13   5   6        3.91        6.56      1.48 o
 -12   5   6       12.91       15.70      1.00 o
 -11   5   6        0.15        1.56      0.68 o
 -10   5   6       11.67       12.42      1.37 o
  -9   5   6        6.51        5.37      1.00 o
  -8   5   6       22.76       20.26      1.43 o
  -7   5   6       14.35       14.52      1.16 o
  -6   5   6        1.06        4.71      0.85 o
  -5   5   6      254.20      244.10      6.77 o
  -4   5   6       37.31       34.13      1.48 o
  -3   5   6      297.41      281.87      7.40 o
  -2   5   6      102.11       97.11      2.71 o
  -1   5   6      173.54      153.67      3.97 o
   0   5   6      234.45      205.58      5.18 o
   1   5   6        0.85        1.47      0.46 o
   2   5   6       15.61       20.16      0.92 o
   3   5   6        5.35        7.35      0.62 o
   4   5   6      276.76      277.51      6.71 o
   5   5   6      194.87      188.54      4.97 o
   6   5   6       17.82       16.78      1.15 o
   7   5   6      120.05      129.86      6.30 o
   8   5   6      149.70      149.68      8.03 o
   9   5   6       58.53       62.49      2.70 o
  10   5   6       13.92       18.24      0.96 o
  11   5   6        1.61        4.02      0.50 o
  12   5   6        0.37        0.23      0.48 o
 -12   6   6        2.90        2.72      1.02 o
 -11   6   6       16.24       18.71      1.28 o
 -10   6   6       19.53       23.64      1.77 o
  -9   6   6        0.58        2.21      0.81 o
  -8   6   6       13.90       11.74      1.36 o
  -7   6   6       20.11       19.50      1.65 o
  -6   6   6       21.20       18.76      1.30 o
  -5   6   6      314.95      311.11      8.96 o
  -4   6   6      433.10      426.57     11.97 o
  -3   6   6       31.99       36.13      1.57 o
  -2   6   6      670.98      639.18     16.01 o
  -1   6   6      156.08      158.26      4.11 o
   0   6   6       29.60       22.57      1.03 o
   1   6   6        4.53        5.42      0.58 o
   2   6   6       31.10       37.17      1.72 o
   3   6   6       24.22       24.67      1.03 o
   4   6   6        5.59        6.74      0.74 o
   5   6   6        5.38        5.87      0.84 o
   6   6   6      787.74      781.57     27.93 o
   7   6   6        9.56       11.54      1.03 o
   8   6   6       21.76       16.60      1.04 o
   9   6   6       10.36        7.76      0.76 o
  10   6   6        3.56        3.92      0.62 o
  11   6   6        1.14        0.00      0.47 o
 -11   7   6        4.16        3.81      1.48 o
 -10   7   6       24.52       26.74      1.60 o
  -9   7   6       14.43       18.60      1.84 o
  -8   7   6        0.25        0.58      1.10 o
  -7   7   6      407.50      407.59     14.65 o
  -6   7   6      331.54      323.34      9.93 o
  -5   7   6       31.10       21.64      1.39 o
  -4   7   6        5.99        8.68      1.53 o
  -3   7   6       56.71       57.70      2.34 o
  -2   7   6       81.08       76.88      2.68 o
  -1   7   6      394.50      391.26      9.90 o
   0   7   6        3.05        6.35      0.72 o
   1   7   6      119.26      120.27      3.64 o
   2   7   6      159.13      178.57      5.17 o
   3   7   6       28.42       26.20      1.44 o
   4   7   6      140.73      157.11      4.43 o
   5   7   6      576.07      574.73     16.33 o
   6   7   6       14.29       12.41      1.17 o
   7   7   6        0.53        0.30      0.67 o
   8   7   6       52.89       59.20      2.60 o
   9   7   6        5.06        4.46      0.70 o
  10   7   6       20.72       21.22      1.50 o
  -9   8   6      125.11      142.93      5.38 o
  -8   8   6        4.30        8.41      1.05 o
  -7   8   6        0.35        0.30      1.13 o
  -6   8   6      153.51      195.73      9.27 o
  -5   8   6       15.91       12.18      1.16 o
  -4   8   6       73.50       67.71      2.97 o
  -3   8   6       54.83       47.01      2.00 o
  -2   8   6      278.83      287.60      8.73 o
  -1   8   6        0.31        0.53      0.52 o
   0   8   6       98.46      111.00      3.19 o
   1   8   6      174.56      176.87      4.80 o
   2   8   6        5.03        7.31      0.73 o
   3   8   6      153.15      163.48      4.48 o
   4   8   6       53.50       66.09      2.97 o
   5   8   6        4.89        1.69      0.67 o
   6   8   6       97.02       85.50      5.37 o
   7   8   6       38.42       28.94      2.35 o
   8   8   6       24.87       21.34      1.89 o
  -7   9   6       38.03       43.31      2.29 o
  -6   9   6        1.28        1.25      0.97 o
  -5   9   6       61.10       77.11      6.24 o
  -4   9   6        0.07        0.29      0.57 o
  -3   9   6      169.14      158.31      7.80 o
  -2   9   6        0.14        0.58      0.69 o
  -1   9   6       60.75       68.57      3.54 o
   0   9   6      251.38      264.72      8.57 o
   1   9   6       31.47       26.71      1.33 o
   2   9   6      120.85      131.61      4.30 o
   3   9   6       28.70       30.89      1.83 o
   4   9   6       23.88       22.92      1.73 o
   5   9   6       17.93       13.74      1.34 o
   6   9   6        1.62        0.99      0.56 o
  -5  10   6       15.96       23.83      4.13 o
  -4  10   6       82.78      113.91      7.74 o
  -3  10   6        1.35        2.60      0.89 o
  -2  10   6       16.13       15.45      1.55 o
  -1  10   6       83.49       80.24      5.87 o
   0  10   6        2.35        1.08      0.86 o
   1  10   6       54.69       49.68      4.12 o
   2  10   6       29.69       17.69      1.87 o
   3  10   6       78.65       87.88      6.78 o
 -13   1   7       36.21       31.26      1.25 o
 -12   1   7       35.23       32.17      1.35 o
 -11   1   7       33.40       28.27      1.42 o
 -10   1   7        6.48        5.78      0.94 o
  -9   1   7       52.55       47.55      2.16 o
  -8   1   7        0.18        0.49      1.15 o
  -7   1   7       54.74       51.54      2.46 o
  -6   1   7       17.18       19.05      2.47 o
  -5   1   7      512.23      444.38     12.10 o
  -4   1   7        2.45        3.03      0.62 o
  -3   1   7       54.61       55.62      1.88 o
  -2   1   7       32.42       35.30      1.44 o
  -1   1   7       10.10       11.54      0.72 o
   0   1   7      948.98      912.79     24.14 o
   1   1   7      562.95      495.04     12.39 o
   2   1   7       10.88       12.13      1.23 o
   3   1   7       86.75       68.58      2.08 o
   4   1   7     1560.24     1612.22     37.99 o
   5   1   7      481.69      469.21     11.91 o
   6   1   7       19.73       16.48      1.18 o
   7   1   7       32.10       33.70      2.06 o
   8   1   7      160.61      146.83      9.04 o
   9   1   7        0.24        1.90      1.19 o
  10   1   7      170.39      159.26      5.18 o
  11   1   7       63.73       66.81      2.47 o
  12   1   7        1.46        2.75      0.54 o
 -13   2   7       35.34       36.74      1.87 o
 -12   2   7       85.84       97.59      3.59 o
 -11   2   7        0.02        0.25      0.63 o
 -10   2   7       38.78       31.75      1.69 o
  -9   2   7      131.33      109.17      3.58 o
  -8   2   7        0.26        0.56      1.01 o
  -7   2   7       92.89       75.97      3.03 o
  -6   2   7       17.00       14.73      1.16 o
  -5   2   7       81.80       74.00      2.40 o
  -4   2   7      197.15      170.09      4.65 o
  -3   2   7       81.86       84.84      2.44 o
  -2   2   7       95.37      100.77      2.81 o
  -1   2   7      189.96      181.14      4.68 o
   0   2   7      423.71      409.34     10.28 o
   1   2   7       52.35       46.11      1.65 o
   2   2   7       52.06       47.91      1.66 o
   3   2   7      957.49     1015.36     22.98 o
   4   2   7        0.42        0.85      0.48 o
   5   2   7       12.57        9.84      0.77 o
   6   2   7        0.45        1.25      0.69 o
   7   2   7       30.45       39.93      2.45 o
   8   2   7      313.92      321.65     11.60 o
   9   2   7      127.10      152.21      5.60 o
  10   2   7      149.14      170.17      5.49 o
  11   2   7        3.68        3.25      0.67 o
  12   2   7       11.78       11.70      0.79 o
 -13   3   7       10.23       12.97      1.69 o
 -12   3   7       10.80       11.87      0.85 o
 -11   3   7      240.03      265.08      7.87 o
 -10   3   7        3.92        5.96      0.86 o
  -9   3   7       88.29       83.63      4.17 o
  -8   3   7      252.63      206.44      6.80 o
  -7   3   7        9.71       10.36      1.34 o
  -6   3   7        9.88       12.19      1.21 o
  -5   3   7      326.86      303.07      8.44 o
  -4   3   7      810.32      773.40     20.61 o
  -3   3   7      562.12      506.48     13.65 o
  -2   3   7      187.19      220.12      6.61 o
  -1   3   7     1203.72     1186.84     30.27 o
   0   3   7      815.45      825.05     21.24 o
   1   3   7       24.83       27.27      1.21 o
   2   3   7        9.91       12.44      0.90 o
   3   3   7       42.84       58.19      2.08 o
   4   3   7       11.30       11.03      1.02 o
   5   3   7      162.22      154.27      4.61 o
   6   3   7      104.80      118.75      4.07 o
   7   3   7      529.71      554.48     19.64 o
   8   3   7      640.71      487.50     26.31 o
   9   3   7      134.05      114.72      4.39 o
  10   3   7       21.63       21.57      1.26 o
  11   3   7       61.86       56.17      2.06 o
  12   3   7        0.57        1.10      0.59 o
 -12   4   7       89.39       84.37      3.29 o
 -11   4   7        0.40        0.97      0.72 o
 -10   4   7       14.63       16.73      1.53 o
  -9   4   7        8.58        4.15      1.01 o
  -8   4   7       14.26       20.92      2.13 o
  -7   4   7       21.40       25.45      1.81 o
  -6   4   7      191.69      188.40      5.98 o
  -5   4   7     1356.59     1308.28     42.31 o
  -4   4   7       96.25       95.52      3.35 o
  -3   4   7       60.55       49.88      2.03 o
  -2   4   7     1055.24      994.45     26.65 o
  -1   4   7       87.77       87.64      2.86 o
   0   4   7      258.70      259.52      7.02 o
   1   4   7      189.46      208.18      5.39 o
   2   4   7       35.53       42.47      1.59 o
   3   4   7        2.43        3.53      0.62 o
   4   4   7        5.26        5.55      0.82 o
   5   4   7      216.58      235.77      7.02 o
   6   4   7      140.65      142.77      5.45 o
   7   4   7      575.78      440.02     21.73 o
   8   4   7       91.69       99.48      6.61 o
   9   4   7        4.45       13.11      1.49 o
  10   4   7       52.35       51.65      1.88 o
  11   4   7        1.98        3.01      0.58 o
 -11   5   7       11.29        8.36      1.04 o
 -10   5   7       19.25       19.07      1.54 o
  -9   5   7        2.00        1.34      0.91 o
  -8   5   7       50.35       51.09      4.10 o
  -7   5   7        1.21        2.92      1.16 o
  -6   5   7      370.24      359.24     10.61 o
  -5   5   7        0.84        1.41      0.87 o
  -4   5   7       41.57       37.18      1.62 o
  -3   5   7       99.26      104.53      3.11 o
  -2   5   7       86.10       89.26      2.92 o
  -1   5   7      721.21      706.38     20.38 o
   0   5   7       94.74       89.83      2.75 o
   1   5   7      476.35      502.28     12.92 o
   2   5   7      175.63      175.97      4.88 o
   3   5   7       63.67       70.48      2.35 o
   4   5   7      772.26      770.63     19.65 o
   5   5   7      181.58      207.40      7.28 o
   6   5   7       56.72       47.61      2.32 o
   7   5   7       94.65       94.83      7.44 o
   8   5   7        1.27        4.42      0.86 o
   9   5   7        0.26        0.35      0.58 o
  10   5   7        0.84        2.04      0.63 o
 -10   6   7        2.93        3.85      0.82 o
  -9   6   7       53.82       69.90      4.03 o
  -8   6   7       18.22       15.14      1.37 o
  -7   6   7       67.72       58.52      3.14 o
  -6   6   7       75.43       68.59      2.97 o
  -5   6   7        7.86        9.98      1.11 o
  -4   6   7       38.91       34.19      1.79 o
  -3   6   7        1.35        1.23      0.60 o
  -2   6   7       92.00       84.71      2.62 o
  -1   6   7      151.97      137.72      3.67 o
   0   6   7      265.35      256.17      6.42 o
   1   6   7       28.72       29.74      1.21 o
   2   6   7      158.39      157.49      4.01 o
   3   6   7      774.63      816.08     19.56 o
   4   6   7       29.93       27.90      1.32 o
   5   6   7       78.17       76.74      3.00 o
   6   6   7      129.72      104.23      5.01 o
   7   6   7       18.44       13.59      1.31 o
   8   6   7       39.96       35.04      2.01 o
   9   6   7       10.17        8.38      1.47 o
  -9   7   7        0.07        0.79      1.14 o
  -8   7   7       32.83       32.61      1.99 o
  -7   7   7       12.93       13.85      1.93 o
  -6   7   7        2.02        4.73      1.45 o
  -5   7   7        5.95        5.43      1.06 o
  -4   7   7       28.61       29.20      1.81 o
  -3   7   7       50.91       58.11      2.63 o
  -2   7   7        9.78       14.17      1.15 o
  -1   7   7      123.88      139.94      4.11 o
   0   7   7      117.00      121.57      3.67 o
   1   7   7       14.21       12.61      0.90 o
   2   7   7      227.61      237.94      7.21 o
   3   7   7       10.95       14.60      0.97 o
   4   7   7       18.76       20.48      1.32 o
   5   7   7       70.10       59.46      3.66 o
   6   7   7        0.15        0.50      0.74 o
   7   7   7        4.85        3.80      0.96 o
   8   7   7       71.49       66.67      3.34 o
  -7   8   7       17.85       15.40      2.28 o
  -6   8   7        0.56        0.00      1.18 o
  -5   8   7       27.71       33.36      3.06 o
  -4   8   7        6.93       10.21      1.13 o
  -3   8   7       35.80       36.60      2.15 o
  -2   8   7       59.44       66.13      2.78 o
  -1   8   7      116.96      124.77      4.47 o
   0   8   7        0.83        3.08      0.70 o
   1   8   7      189.10      209.75      6.32 o
   2   8   7       16.00       17.92      1.05 o
   3   8   7        2.44        2.42      0.63 o
   4   8   7       39.06       35.86      2.06 o
   5   8   7        7.08        5.44      0.94 o
   6   8   7       20.51       11.68      2.09 o
   7   8   7        0.40        0.00      2.33 o
  -5   9   7        4.04        8.98      1.53 o
  -4   9   7        0.19        0.49      0.98 o
  -3   9   7        1.04        0.90      0.84 o
  -2   9   7       10.08       14.20      1.10 o
  -1   9   7       40.94       47.22      2.42 o
   0   9   7       31.42       24.44      2.74 o
   1   9   7       10.54       12.88      1.18 o
   2   9   7        0.58        1.74      1.00 o
   3   9   7        1.92        1.66      0.97 o
   4   9   7       13.58       14.13      1.80 o
 -12   0   8       24.19       25.07      2.44 o
 -11   0   8        1.71        3.05      1.33 o
 -10   0   8       90.63      111.84      6.36 o
  -9   0   8      173.99      141.71      7.25 o
  -8   0   8      376.61      365.73     15.56 o
  -7   0   8      426.27      394.53     16.29 o
  -6   0   8        2.99        3.15      1.25 o
  -5   0   8        7.26        7.81      1.62 o
  -4   0   8      794.73      714.88     29.30 o
  -3   0   8      462.68      487.40     20.17 o
  -2   0   8       27.71       27.95      2.44 o
  -1   0   8      864.14      855.32     31.22 o
   0   0   8      213.66      218.80      8.40 o
   1   0   8      304.93      302.34     12.93 o
   2   0   8      867.93      834.35     31.05 o
   3   0   8       73.02       69.83      3.36 o
   4   0   8      540.19      520.37     19.92 o
   5   0   8        6.01        4.41      0.90 o
   6   0   8       88.52       89.64      5.34 o
   7   0   8       16.94       23.93      3.27 o
   8   0   8      197.76      220.82     13.85 o
   9   0   8      932.60      965.71     39.41 o
  10   0   8       87.16       83.24      4.79 o
  11   0   8        2.63        1.34      1.38 o
 -12   1   8      103.68      109.30      3.73 o
 -11   1   8      137.13      144.45      4.73 o
 -10   1   8       13.16       15.96      1.64 o
  -9   1   8       71.67       64.00      3.16 o
  -8   1   8      116.52      102.62      4.10 o
  -7   1   8       15.20       18.10      1.62 o
  -6   1   8      110.36      101.25      3.68 o
  -5   1   8      440.81      364.16     10.68 o
  -4   1   8      935.03      865.07     23.54 o
  -3   1   8        6.90        6.31      1.17 o
  -2   1   8      322.99      314.66      8.86 o
  -1   1   8       71.67       62.67      2.35 o
   0   1   8      400.92      413.47     12.23 o
   1   1   8      438.29      408.28     10.31 o
   2   1   8       49.71       46.16      1.63 o
   3   1   8      240.42      251.86      6.70 o
   4   1   8      118.86      157.24      4.44 o
   5   1   8      241.98      251.53      7.53 o
   6   1   8       51.29       54.15      2.68 o
   7   1   8        1.29        0.16      0.99 o
   8   1   8      308.22      247.90     12.49 o
   9   1   8       62.16       68.69      3.05 o
  10   1   8       65.81       60.20      2.67 o
  11   1   8       55.05       54.30      2.71 o
 -12   2   8        3.09        3.37      0.80 o
 -11   2   8       29.25       34.86      1.97 o
 -10   2   8       44.56       41.76      2.52 o
  -9   2   8        0.02        0.42      1.41 o
  -8   2   8       28.02       31.50      2.45 o
  -7   2   8       87.41       85.36      4.40 o
  -6   2   8       13.24       13.78      1.34 o
  -5   2   8      803.16      704.34     19.94 o
  -4   2   8       30.38       34.97      1.57 o
  -3   2   8      281.18      259.43      7.22 o
  -2   2   8      607.90      569.37     15.61 o
  -1   2   8        0.96        1.27      0.60 o
   0   2   8      329.38      331.79      9.30 o
   1   2   8       24.99       32.51      1.38 o
   2   2   8       59.33       68.22      2.25 o
   3   2   8      323.53      340.29      9.14 o
   4   2   8      200.79      203.31      5.59 o
   5   2   8      273.22      318.51     12.76 o
   6   2   8       66.34       51.56      2.89 o
   7   2   8      238.08      220.37      9.70 o
   8   2   8       50.55       50.04      3.00 o
   9   2   8        0.83        0.49      0.82 o
  10   2   8        5.64        5.79      0.76 o
  11   2   8        6.74        6.78      1.48 o
 -11   3   8        3.38        2.65      1.25 o
 -10   3   8        1.29        1.37      1.41 o
  -9   3   8        0.59        0.00      1.26 o
  -8   3   8       42.00       40.06      3.43 o
  -7   3   8       69.63       71.58      3.32 o
  -6   3   8      176.69      157.93      5.14 o
  -5   3   8       37.22       33.74      1.86 o
  -4   3   8      111.61      110.44      3.70 o
  -3   3   8      200.86      178.72      5.55 o
  -2   3   8       20.64       19.45      1.19 o
  -1   3   8      307.15      324.74      9.08 o
   0   3   8       26.33       30.88      1.63 o
   1   3   8        0.02        0.67      0.66 o
   2   3   8      202.28      218.45      6.85 o
   3   3   8      181.47      181.07      5.82 o
   4   3   8        3.12        2.55      0.72 o
   5   3   8       94.97       88.73      3.16 o
   6   3   8      190.05      185.62      7.84 o
   7   3   8       22.07       22.96      2.41 o
   8   3   8       35.48       29.80      2.41 o
   9   3   8       51.31       55.33      3.07 o
  10   3   8       33.93       32.85      1.89 o
 -11   4   8        2.61        3.01      1.37 o
 -10   4   8       20.44       18.28      1.57 o
  -9   4   8       24.29       27.89      3.49 o
  -8   4   8        0.26        1.15      1.81 o
  -7   4   8      137.69      149.28      6.77 o
  -6   4   8       69.96       64.78      3.16 o
  -5   4   8        2.27        3.46      1.03 o
  -4   4   8       54.32       54.15      2.28 o
  -3   4   8      146.57      154.80      4.90 o
  -2   4   8       77.93       81.27      2.87 o
  -1   4   8       64.03       56.35      2.11 o
   0   4   8        0.21        0.92      0.60 o
   1   4   8      120.58      124.08      4.01 o
   2   4   8      148.67      173.55      5.93 o
   3   4   8      127.05      140.64      4.60 o
   4   4   8       14.24       18.14      1.22 o
   5   4   8        2.70        2.19      0.75 o
   6   4   8       16.21       14.22      1.63 o
   7   4   8        4.70        4.12      1.20 o
   8   4   8      158.52      145.13      8.29 o
   9   4   8        0.96        1.71      0.86 o
  10   4   8       32.86       20.33      3.39 o
 -10   5   8       26.19       28.38      4.02 o
  -9   5   8       29.59       27.65      2.30 o
  -8   5   8       42.35       43.83      3.72 o
  -7   5   8       31.61       33.80      2.71 o
  -6   5   8        1.83        1.87      1.08 o
  -5   5   8       70.47       66.21      2.96 o
  -4   5   8      220.52      215.57      7.65 o
  -3   5   8       19.72       19.17      1.26 o
  -2   5   8        0.00        0.26      0.64 o
  -1   5   8       17.39       20.59      1.13 o
   0   5   8        9.66       12.18      0.84 o
   1   5   8        2.19        4.10      0.70 o
   2   5   8       99.65      112.61      3.56 o
   3   5   8       11.10       13.19      1.06 o
   4   5   8        8.52       11.63      1.16 o
   5   5   8       12.92       13.84      1.62 o
   6   5   8       36.80       42.05      3.12 o
   7   5   8       69.34       55.78      6.47 o
   8   5   8        1.17        1.68      1.11 o
   9   5   8        7.26        5.29      2.33 o
  -9   6   8       14.17       10.16      2.54 o
  -8   6   8       28.00       28.34      2.34 o
  -7   6   8       57.71       68.44      4.59 o
  -6   6   8        4.84        2.75      1.55 o
  -5   6   8       12.25       10.90      1.45 o
  -4   6   8        0.43        1.07      0.90 o
  -3   6   8        2.62        1.44      0.75 o
  -2   6   8        5.94       10.30      0.92 o
  -1   6   8      118.62      127.48      3.91 o
   0   6   8       48.53       53.00      2.01 o
   1   6   8      118.80      120.45      3.73 o
   2   6   8       28.06       31.37      1.32 o
   3   6   8       40.51       43.45      1.78 o
   4   6   8        9.86       14.32      1.54 o
   5   6   8       36.01       36.07      2.93 o
   6   6   8       13.64       10.26      2.24 o
   7   6   8       11.26       10.61      2.08 o
  -7   7   8       17.59       15.67      2.54 o
  -6   7   8        7.76        7.41      1.57 o
  -5   7   8        6.99        4.84      1.33 o
  -4   7   8       16.30       16.09      1.33 o
  -3   7   8       11.10       12.18      1.27 o
  -2   7   8       85.71       91.00      3.88 o
  -1   7   8      111.74       96.82      3.75 o
   0   7   8      287.79      293.73      8.79 o
   1   7   8       32.04       41.54      2.55 o
   2   7   8       72.45       75.99      2.95 o
   3   7   8        7.83        8.89      1.11 o
   4   7   8       19.18       20.79      2.23 o
   5   7   8        2.00        3.55      1.83 o
   6   7   8        0.93        0.00      1.73 o
  -5   8   8       50.96       68.21      7.20 o
  -4   8   8       37.58       40.63      3.52 o
  -3   8   8      148.86      165.17     10.65 o
  -2   8   8       18.82       24.96      1.67 o
  -1   8   8       60.57       56.61      2.88 o
   0   8   8       94.70       87.37      4.69 o
   1   8   8        9.15        5.94      1.00 o
   2   8   8       17.52       16.90      2.71 o
   3   8   8        2.18        2.92      2.31 o
 -10   1   9       23.28       22.32      2.76 o
  -9   1   9       54.47       45.41      2.62 o
  -8   1   9        0.20        0.31      1.35 o
  -7   1   9        0.90        0.24      1.27 o
  -6   1   9        9.93        7.76      1.20 o
  -5   1   9       23.16       21.43      1.50 o
  -4   1   9       31.04       24.38      1.50 o
  -3   1   9      155.32      152.73      4.94 o
  -2   1   9       90.97       97.68      3.36 o
  -1   1   9       10.39       12.32      0.98 o
   0   1   9        3.72        6.67      0.74 o
   1   1   9       58.41       69.58      2.49 o
   2   1   9       20.09       30.64      1.51 o
   3   1   9       14.84       17.08      1.04 o
   4   1   9      124.18      145.36      4.78 o
   5   1   9       25.13       28.07      1.68 o
   6   1   9       69.84       61.66      3.89 o
   7   1   9       99.27       75.51      4.31 o
   8   1   9      104.07       93.74      6.00 o
   9   1   9       90.72       81.60      4.31 o
 -10   2   9       28.47       27.38      2.82 o
  -9   2   9       35.31       36.49      2.45 o
  -8   2   9       33.30       25.63      2.10 o
  -7   2   9       19.01       22.53      1.73 o
  -6   2   9       21.38       19.78      2.04 o
  -5   2   9        4.31        2.58      1.03 o
  -4   2   9       29.72       32.86      1.97 o
  -3   2   9      604.12      594.55     20.04 o
  -2   2   9      186.53      193.29      6.38 o
  -1   2   9       94.40       91.65      3.14 o
   0   2   9        1.31        0.61      0.62 o
   1   2   9       61.00       67.48      2.32 o
   2   2   9       44.13       42.26      1.72 o
   3   2   9       93.77       98.83      3.21 o
   4   2   9        6.53        9.29      0.98 o
   5   2   9       19.74       15.62      1.45 o
   6   2   9       36.34       37.94      3.60 o
   7   2   9       20.50       19.83      2.29 o
   8   2   9       16.69       10.25      1.63 o
 -10   3   9       44.44       40.24      4.87 o
  -9   3   9       12.74        7.61      1.51 o
  -8   3   9       10.50       14.43      2.38 o
  -7   3   9      127.22      124.90      6.24 o
  -6   3   9        1.64        0.78      1.25 o
  -5   3   9      186.47      181.91      7.30 o
  -4   3   9      177.81      172.25      6.82 o
  -3   3   9       89.68       79.10      3.30 o
  -2   3   9      198.34      189.44      6.76 o
  -1   3   9        0.55        1.34      0.70 o
   0   3   9      189.78      205.13      7.29 o
   1   3   9       32.21       35.31      1.67 o
   2   3   9      363.08      406.09     12.88 o
   3   3   9       68.61       88.61      3.39 o
   4   3   9        8.55       13.84      1.20 o
   5   3   9       64.15       63.18      4.14 o
   6   3   9       77.61       69.89      6.90 o
   7   3   9       14.68       12.72      2.31 o
   8   3   9        0.39        0.00      0.91 o
  -9   4   9       65.78       52.98      3.64 o
  -8   4   9       13.41       12.86      1.68 o
  -7   4   9        0.84        0.00      1.83 o
  -6   4   9      297.25      304.19     11.79 o
  -5   4   9       38.52       31.20      2.20 o
  -4   4   9       98.81      107.76      4.19 o
  -3   4   9      144.03      151.20      5.10 o
  -2   4   9        0.17        1.02      0.72 o
  -1   4   9      174.04      196.53      6.98 o
   0   4   9        6.11        8.34      1.02 o
   1   4   9      571.69      579.59     18.17 o
   2   4   9       15.99       13.72      1.06 o
   3   4   9       20.87       22.98      1.39 o
   4   4   9       44.27       55.94      2.72 o
   5   4   9      148.19      158.15      7.99 o
   6   4   9       10.78        7.88      2.47 o
   7   4   9        0.67        0.21      1.64 o
  -8   5   9       11.53        7.62      2.75 o
  -7   5   9      148.96      129.48      6.87 o
  -6   5   9       18.55       16.64      2.00 o
  -5   5   9       59.52       66.89      3.11 o
  -4   5   9       26.77       29.76      1.71 o
  -3   5   9       34.02       38.49      2.00 o
  -2   5   9      135.10      150.92      5.04 o
  -1   5   9        0.59        4.14      0.77 o
   0   5   9      379.46      394.63     12.49 o
   1   5   9        4.54       10.09      1.00 o
   2   5   9        0.04        1.61      0.75 o
   3   5   9       20.60       16.93      1.36 o
   4   5   9       10.68       12.05      1.32 o
   5   5   9        8.17        4.90      2.85 o
   6   5   9        0.08        0.05      1.96 o
  -6   6   9       30.13       36.77      3.16 o
  -5   6   9        7.49        8.02      1.44 o
  -4   6   9       81.75       80.16      4.26 o
  -3   6   9      116.41      122.32      4.42 o
  -2   6   9       75.90       84.81      3.43 o
  -1   6   9      127.76      133.22      4.45 o
   0   6   9       63.36       69.42      2.32 o
   1   6   9        4.80        6.52      0.74 o
   2   6   9        3.09        5.77      0.89 o
   3   6   9        0.18        0.42      0.73 o
   4   6   9        6.86        6.41      1.18 o
   5   6   9       31.28       13.21      5.51 o
  -4   7   9       43.85       45.32      5.08 o
  -3   7   9       53.95       39.96      2.96 o
  -2   7   9       18.73       12.32      1.19 o
  -1   7   9        0.89        2.98      0.88 o
   0   7   9        0.34        0.00      0.72 o
   1   7   9        7.41        5.34      2.46 o
   2   7   9       13.48       20.04      2.00 o
  -8   0  10        0.22        1.48      1.84 o
  -7   0  10       55.39       57.72      4.07 o
  -6   0  10       32.17       30.25      2.65 o
  -5   0  10       16.33       16.39      2.04 o
  -4   0  10       30.08       37.36      4.70 o
  -3   0  10      290.28      271.17     12.96 o
  -2   0  10      649.46      748.17     57.75 o
  -1   0  10       16.79       22.23      2.06 o
   0   0  10        8.61        6.79      1.25 o
   1   0  10        1.30        1.78      0.88 o
   2   0  10       58.50       59.17      3.49 o
   3   0  10      380.29      466.38     22.20 o
   4   0  10       26.73       21.19      3.60 o
   5   0  10      194.25      141.76     21.28 o
   6   0  10      135.27      122.05     12.71 o
  -8   1  10       82.76       69.08      6.03 o
  -7   1  10       16.81       13.36      1.55 o
  -6   1  10       37.22       40.00      2.31 o
  -5   1  10       89.07       81.36      4.48 o
  -4   1  10        9.00       12.84      1.18 o
  -3   1  10       75.59       65.86      3.46 o
  -2   1  10       25.61       33.22      2.21 o
  -1   1  10      164.37      175.30      6.16 o
   0   1  10        5.45       11.60      0.94 o
   1   1  10       45.51       40.51      1.81 o
   2   1  10      220.68      260.30      8.35 o
   3   1  10       23.70       26.07      1.81 o
   4   1  10      146.41      152.70     10.63 o
   5   1  10       19.24       17.55      4.19 o
   6   1  10        0.31        0.00      2.96 o
  -8   2  10        8.18        9.51      1.91 o
  -7   2  10       12.72       12.33      2.20 o
  -6   2  10       71.23       84.62      5.52 o
  -5   2  10       16.53       15.66      1.57 o
  -4   2  10       13.08       11.13      1.32 o
  -3   2  10       54.09       58.34      2.90 o
  -2   2  10       68.41       64.43      3.04 o
  -1   2  10       16.68       18.33      1.83 o
   0   2  10      259.35      290.04     10.97 o
   1   2  10      312.95      350.34     13.09 o
   2   2  10        8.00        7.20      0.97 o
   3   2  10       16.44       18.72      1.49 o
   4   2  10       28.83       45.61      2.87 o
   5   2  10       30.68       27.24      3.82 o
   6   2  10        1.82        0.00      3.18 o
  -7   3  10       37.62       30.88      3.09 o
  -6   3  10        5.19        7.94      1.59 o
  -5   3  10       18.97       25.25      2.30 o
  -4   3  10       33.66       33.49      2.40 o
  -3   3  10        1.48        2.62      1.12 o
  -2   3  10        0.48        0.78      0.81 o
  -1   3  10       91.31       86.05      3.73 o
   0   3  10       53.36       48.55      2.39 o
   1   3  10       48.56       51.68      2.48 o
   2   3  10       13.85       18.81      1.34 o
   3   3  10        9.08       10.84      1.06 o
   4   3  10       10.67       11.15      1.63 o
   5   3  10        0.73        3.55      1.28 o
  -6   4  10       29.05       19.46      2.85 o
  -5   4  10       14.32       31.29      2.57 o
  -4   4  10       23.06       32.73      2.47 o
  -3   4  10        0.33        1.50      1.00 o
  -2   4  10        0.71        1.04      0.81 o
  -1   4  10        1.29        0.61      0.67 o
   0   4  10        7.35       15.08      1.12 o
   1   4  10       31.78       36.59      1.77 o
   2   4  10       41.48       39.10      1.90 o
   3   4  10        7.21        8.42      0.89 o
   4   4  10        0.07        0.00      4.02 o
  -4   5  10        0.21        0.85      1.85 o
  -3   5  10        6.63        6.83      1.22 o
  -2   5  10       40.83       50.36      2.82 o
  -1   5  10       21.74       19.75      1.20 o
   0   5  10       68.97       66.06      2.71 o
   1   5  10        0.96        1.29      0.71 o
   2   5  10       43.48       42.27      2.29 o
  -4   1  11        0.12        0.00      1.69 o
  -3   1  11        7.31       10.09      1.50 o
  -2   1  11        6.15       14.94      4.47 o
  -1   1  11        1.54        2.79      1.02 o
   0   1  11       35.57       47.26      3.60 o
   1   1  11       14.18       18.25      1.44 o
   2   1  11       21.31       21.94      2.08 o
  -3   2  11        0.07        0.00      1.27 o
  -2   2  11       56.94       60.98      6.24 o
  -1   2  11       16.97       18.62      1.80 o
   0   2  11       11.32       14.59      1.36 o
   1   2  11        4.69       11.28      1.24 o
 
